# Supplementary material for: Bioactive Patch for Rotator Cuff Repairing via Enhancing Tendon‐to‐Bone Healing: A Large Animal Study and Short‐Term Outcome of a Clinical Trial
Source: Adv Sci (Weinh). 2024 Jun 23;11(31):2308443. doi: 10.1002/advs.202308443 (PMC11336973; doi:10.1002/advs.202308443)
Supplement: Supplementary file 2 — Supporting Information 2 [file ADVS-11-2308443-s002.XLSX]

## Sheet: Proteins
Accession	Description
P12111	Collagen alpha-3(VI) chain OS=Homo sapiens GN=COL6A3 PE=1 SV=5
P35555	Fibrillin-1 OS=Homo sapiens GN=FBN1 PE=1 SV=3
P21333	Filamin-A OS=Homo sapiens GN=FLNA PE=1 SV=4
Q99715	Collagen alpha-1(XII) chain OS=Homo sapiens GN=COL12A1 PE=1 SV=2
P02751	Fibronectin OS=Homo sapiens GN=FN1 PE=1 SV=4
P98160	Basement membrane-specific heparan sulfate proteoglycan core protein OS=Homo sapiens GN=HSPG2 PE=1 SV=4
P24821	Tenascin OS=Homo sapiens GN=TNC PE=1 SV=3
Q15582	Transforming growth factor-beta-induced protein ig-h3 OS=Homo sapiens GN=TGFBI PE=1 SV=1
P35556	Fibrillin-2 OS=Homo sapiens GN=FBN2 PE=1 SV=3
P12110	Collagen alpha-2(VI) chain OS=Homo sapiens GN=COL6A2 PE=1 SV=4
P12109	Collagen alpha-1(VI) chain OS=Homo sapiens GN=COL6A1 PE=1 SV=3
P68032	Actin, alpha cardiac muscle 1 OS=Homo sapiens GN=ACTC1 PE=1 SV=1
P12814	Alpha-actinin-1 OS=Homo sapiens GN=ACTN1 PE=1 SV=2
Q15063	Periostin OS=Homo sapiens GN=POSTN PE=1 SV=2
P62736	Actin, aortic smooth muscle OS=Homo sapiens GN=ACTA2 PE=1 SV=1
P60709	Actin, cytoplasmic 1 OS=Homo sapiens GN=ACTB PE=1 SV=1
P07585	Decorin OS=Homo sapiens GN=DCN PE=1 SV=1
P02675	Fibrinogen beta chain OS=Homo sapiens GN=FGB PE=1 SV=2
P35579	Myosin-9 OS=Homo sapiens GN=MYH9 PE=1 SV=4
P08670	Vimentin OS=Homo sapiens GN=VIM PE=1 SV=4
O43707	Alpha-actinin-4 OS=Homo sapiens GN=ACTN4 PE=1 SV=2
P35580	Myosin-10 OS=Homo sapiens GN=MYH10 PE=1 SV=3
P17661	Desmin OS=Homo sapiens GN=DES PE=1 SV=3
P04406	Glyceraldehyde-3-phosphate dehydrogenase OS=Homo sapiens GN=GAPDH PE=1 SV=3
O75369	Filamin-B OS=Homo sapiens GN=FLNB PE=1 SV=2
Q15149	Plectin OS=Homo sapiens GN=PLEC PE=1 SV=3
P02679	Fibrinogen gamma chain OS=Homo sapiens GN=FGG PE=1 SV=3
P35749	Myosin-11 OS=Homo sapiens GN=MYH11 PE=1 SV=3
P51888	Prolargin OS=Homo sapiens GN=PRELP PE=1 SV=1
Q09666	Neuroblast differentiation-associated protein AHNAK OS=Homo sapiens GN=AHNAK PE=1 SV=2
P01023	Alpha-2-macroglobulin OS=Homo sapiens GN=A2M PE=1 SV=3
P13611	Versican core protein OS=Homo sapiens GN=VCAN PE=1 SV=3
Q9Y490	Talin-1 OS=Homo sapiens GN=TLN1 PE=1 SV=3
Q14315	Filamin-C OS=Homo sapiens GN=FLNC PE=1 SV=3
Q14195	Dihydropyrimidinase-related protein 3 OS=Homo sapiens GN=DPYSL3 PE=1 SV=1
Q00610	Clathrin heavy chain 1 OS=Homo sapiens GN=CLTC PE=1 SV=5
P21810	Biglycan OS=Homo sapiens GN=BGN PE=1 SV=2
P14543	Nidogen-1 OS=Homo sapiens GN=NID1 PE=1 SV=3
Q05707	Collagen alpha-1(XIV) chain OS=Homo sapiens GN=COL14A1 PE=1 SV=3
Q01995	Transgelin OS=Homo sapiens GN=TAGLN PE=1 SV=4
Q14204	Cytoplasmic dynein 1 heavy chain 1 OS=Homo sapiens GN=DYNC1H1 PE=1 SV=5
P69905	Hemoglobin subunit alpha OS=Homo sapiens GN=HBA1 PE=1 SV=2
P07437	Tubulin beta chain OS=Homo sapiens GN=TUBB PE=1 SV=2
Q8WX93	Palladin OS=Homo sapiens GN=PALLD PE=1 SV=3
P02671	Fibrinogen alpha chain OS=Homo sapiens GN=FGA PE=1 SV=2
P68371	Tubulin beta-4B chain OS=Homo sapiens GN=TUBB4B PE=1 SV=1
P02768	Serum albumin OS=Homo sapiens GN=ALB PE=1 SV=2
O00339	Matrilin-2 OS=Homo sapiens GN=MATN2 PE=1 SV=4
P18206	Vinculin OS=Homo sapiens GN=VCL PE=1 SV=4
Q16555	Dihydropyrimidinase-related protein 2 OS=Homo sapiens GN=DPYSL2 PE=1 SV=1
P01024	Complement C3 OS=Homo sapiens GN=C3 PE=1 SV=2
P00338	L-lactate dehydrogenase A chain OS=Homo sapiens GN=LDHA PE=1 SV=2
Q16777	Histone H2A type 2-C OS=Homo sapiens GN=HIST2H2AC PE=1 SV=4
P21980	Protein-glutamine gamma-glutamyltransferase 2 OS=Homo sapiens GN=TGM2 PE=1 SV=2
Q71U36	Tubulin alpha-1A chain OS=Homo sapiens GN=TUBA1A PE=1 SV=1
Q9Y6C2	EMILIN-1 OS=Homo sapiens GN=EMILIN1 PE=1 SV=2
P20774	Mimecan OS=Homo sapiens GN=OGN PE=1 SV=1
P51884	Lumican OS=Homo sapiens GN=LUM PE=1 SV=2
P68363	Tubulin alpha-1B chain OS=Homo sapiens GN=TUBA1B PE=1 SV=1
Q9BQE3	Tubulin alpha-1C chain OS=Homo sapiens GN=TUBA1C PE=1 SV=1
P08572	Collagen alpha-2(IV) chain OS=Homo sapiens GN=COL4A2 PE=1 SV=4
Q01082	Spectrin beta chain, non-erythrocytic 1 OS=Homo sapiens GN=SPTBN1 PE=1 SV=2
P24043	Laminin subunit alpha-2 OS=Homo sapiens GN=LAMA2 PE=1 SV=4
Q14766	Latent-transforming growth factor beta-binding protein 1 OS=Homo sapiens GN=LTBP1 PE=1 SV=4
P23142	Fibulin-1 OS=Homo sapiens GN=FBLN1 PE=1 SV=4
P07942	Laminin subunit beta-1 OS=Homo sapiens GN=LAMB1 PE=1 SV=2
P07355	Annexin A2 OS=Homo sapiens GN=ANXA2 PE=1 SV=2
P02462	Collagen alpha-1(IV) chain OS=Homo sapiens GN=COL4A1 PE=1 SV=3
P11047	Laminin subunit gamma-1 OS=Homo sapiens GN=LAMC1 PE=1 SV=3
P69892	Hemoglobin subunit gamma-2 OS=Homo sapiens GN=HBG2 PE=1 SV=2
O75367	Core histone macro-H2A.1 OS=Homo sapiens GN=H2AFY PE=1 SV=4
P69891	Hemoglobin subunit gamma-1 OS=Homo sapiens GN=HBG1 PE=1 SV=2
Q7L7L0	Histone H2A type 3 OS=Homo sapiens GN=HIST3H2A PE=1 SV=3
P14618	Pyruvate kinase PKM OS=Homo sapiens GN=PKM PE=1 SV=4
P50454	Serpin H1 OS=Homo sapiens GN=SERPINH1 PE=1 SV=2
P08123	Collagen alpha-2(I) chain OS=Homo sapiens GN=COL1A2 PE=1 SV=7
Q8N2S1	Latent-transforming growth factor beta-binding protein 4 OS=Homo sapiens GN=LTBP4 PE=1 SV=2
Q06828	Fibromodulin OS=Homo sapiens GN=FMOD PE=1 SV=2
P02452	Collagen alpha-1(I) chain OS=Homo sapiens GN=COL1A1 PE=1 SV=5
P35609	Alpha-actinin-2 OS=Homo sapiens GN=ACTN2 PE=1 SV=1
Q16363	Laminin subunit alpha-4 OS=Homo sapiens GN=LAMA4 PE=1 SV=4
P67936	Tropomyosin alpha-4 chain OS=Homo sapiens GN=TPM4 PE=1 SV=3
Q01813	ATP-dependent 6-phosphofructokinase, platelet type OS=Homo sapiens GN=PFKP PE=1 SV=2
P39059	Collagen alpha-1(XV) chain OS=Homo sapiens GN=COL15A1 PE=1 SV=2
P04083	Annexin A1 OS=Homo sapiens GN=ANXA1 PE=1 SV=2
P09493	Tropomyosin alpha-1 chain OS=Homo sapiens GN=TPM1 PE=1 SV=2
P01857	Immunoglobulin heavy constant gamma 1 OS=Homo sapiens GN=IGHG1 PE=1 SV=1
P02545	Prelamin-A/C OS=Homo sapiens GN=LMNA PE=1 SV=1
P54652	Heat shock-related 70 kDa protein 2 OS=Homo sapiens GN=HSPA2 PE=1 SV=1
P08473	Neprilysin OS=Homo sapiens GN=MME PE=1 SV=2
P16104	Histone H2AX OS=Homo sapiens GN=H2AFX PE=1 SV=2
P62805	Histone H4 OS=Homo sapiens GN=HIST1H4A PE=1 SV=2
P68104	Elongation factor 1-alpha 1 OS=Homo sapiens GN=EEF1A1 PE=1 SV=1
Q9H0B8	Cysteine-rich secretory protein LCCL domain-containing 2 OS=Homo sapiens GN=CRISPLD2 PE=2 SV=1
Q07507	Dermatopontin OS=Homo sapiens GN=DPT PE=1 SV=2
Q07065	Cytoskeleton-associated protein 4 OS=Homo sapiens GN=CKAP4 PE=1 SV=2
Q8IUX7	Adipocyte enhancer-binding protein 1 OS=Homo sapiens GN=AEBP1 PE=1 SV=1
P04792	Heat shock protein beta-1 OS=Homo sapiens GN=HSPB1 PE=1 SV=2
P68871	Hemoglobin subunit beta OS=Homo sapiens GN=HBB PE=1 SV=2
P00488	Coagulation factor XIII A chain OS=Homo sapiens GN=F13A1 PE=1 SV=4
P07951	Tropomyosin beta chain OS=Homo sapiens GN=TPM2 PE=1 SV=1
P25705	ATP synthase subunit alpha, mitochondrial OS=Homo sapiens GN=ATP5A1 PE=1 SV=1
Q13813	Spectrin alpha chain, non-erythrocytic 1 OS=Homo sapiens GN=SPTAN1 PE=1 SV=3
P19827	Inter-alpha-trypsin inhibitor heavy chain H1 OS=Homo sapiens GN=ITIH1 PE=1 SV=3
P04075	Fructose-bisphosphate aldolase A OS=Homo sapiens GN=ALDOA PE=1 SV=2
A5A3E0	POTE ankyrin domain family member F OS=Homo sapiens GN=POTEF PE=1 SV=2
P05155	Plasma protease C1 inhibitor OS=Homo sapiens GN=SERPING1 PE=1 SV=2
P17858	ATP-dependent 6-phosphofructokinase, liver type OS=Homo sapiens GN=PFKL PE=1 SV=6
P05556	Integrin beta-1 OS=Homo sapiens GN=ITGB1 PE=1 SV=2
Q02388	Collagen alpha-1(VII) chain OS=Homo sapiens GN=COL7A1 PE=1 SV=2
P51911	Calponin-1 OS=Homo sapiens GN=CNN1 PE=1 SV=2
O75083	WD repeat-containing protein 1 OS=Homo sapiens GN=WDR1 PE=1 SV=4
Q93052	Lipoma-preferred partner OS=Homo sapiens GN=LPP PE=1 SV=1
P08133	Annexin A6 OS=Homo sapiens GN=ANXA6 PE=1 SV=3
Q9BUF5	Tubulin beta-6 chain OS=Homo sapiens GN=TUBB6 PE=1 SV=1
P19823	Inter-alpha-trypsin inhibitor heavy chain H2 OS=Homo sapiens GN=ITIH2 PE=1 SV=2
Q96HC4	PDZ and LIM domain protein 5 OS=Homo sapiens GN=PDLIM5 PE=1 SV=5
Q9GZM7	Tubulointerstitial nephritis antigen-like OS=Homo sapiens GN=TINAGL1 PE=1 SV=1
Q9BYX7	Putative beta-actin-like protein 3 OS=Homo sapiens GN=POTEKP PE=5 SV=1
P08294	Extracellular superoxide dismutase [Cu-Zn] OS=Homo sapiens GN=SOD3 PE=1 SV=2
P06396	Gelsolin OS=Homo sapiens GN=GSN PE=1 SV=1
P04843	Dolichyl-diphosphooligosaccharide--protein glycosyltransferase subunit 1 OS=Homo sapiens GN=RPN1 PE=1 SV=1
P08603	Complement factor H OS=Homo sapiens GN=CFH PE=1 SV=4
Q16851	UTP--glucose-1-phosphate uridylyltransferase OS=Homo sapiens GN=UGP2 PE=1 SV=5
Q9NR12	PDZ and LIM domain protein 7 OS=Homo sapiens GN=PDLIM7 PE=1 SV=1
O15230	Laminin subunit alpha-5 OS=Homo sapiens GN=LAMA5 PE=1 SV=8
P00558	Phosphoglycerate kinase 1 OS=Homo sapiens GN=PGK1 PE=1 SV=3
Q7Z7G0	Target of Nesh-SH3 OS=Homo sapiens GN=ABI3BP PE=1 SV=1
P55001	Microfibrillar-associated protein 2 OS=Homo sapiens GN=MFAP2 PE=2 SV=1
P01860	Immunoglobulin heavy constant gamma 3 OS=Homo sapiens GN=IGHG3 PE=1 SV=2
Q9NZU5	LIM and cysteine-rich domains protein 1 OS=Homo sapiens GN=LMCD1 PE=1 SV=1
Q9BXN1	Asporin OS=Homo sapiens GN=ASPN PE=1 SV=2
Q9HBL0	Tensin-1 OS=Homo sapiens GN=TNS1 PE=1 SV=2
Q16853	Membrane primary amine oxidase OS=Homo sapiens GN=AOC3 PE=1 SV=3
Q08431	Lactadherin OS=Homo sapiens GN=MFGE8 PE=1 SV=2
P11142	Heat shock cognate 71 kDa protein OS=Homo sapiens GN=HSPA8 PE=1 SV=1
Q06830	Peroxiredoxin-1 OS=Homo sapiens GN=PRDX1 PE=1 SV=1
P04275	von Willebrand factor OS=Homo sapiens GN=VWF PE=1 SV=4
P98095	Fibulin-2 OS=Homo sapiens GN=FBLN2 PE=1 SV=2
Q71UI9	Histone H2A.V OS=Homo sapiens GN=H2AFV PE=1 SV=3
Q07954	Prolow-density lipoprotein receptor-related protein 1 OS=Homo sapiens GN=LRP1 PE=1 SV=2
P46940	Ras GTPase-activating-like protein IQGAP1 OS=Homo sapiens GN=IQGAP1 PE=1 SV=1
P01009	Alpha-1-antitrypsin OS=Homo sapiens GN=SERPINA1 PE=1 SV=3
O00159	Unconventional myosin-Ic OS=Homo sapiens GN=MYO1C PE=1 SV=4
P60903	Protein S100-A10 OS=Homo sapiens GN=S100A10 PE=1 SV=2
P0CG39	POTE ankyrin domain family member J OS=Homo sapiens GN=POTEJ PE=3 SV=1
P20908	Collagen alpha-1(V) chain OS=Homo sapiens GN=COL5A1 PE=1 SV=3
P05787	Keratin, type II cytoskeletal 8 OS=Homo sapiens GN=KRT8 PE=1 SV=7
P06733	Alpha-enolase OS=Homo sapiens GN=ENO1 PE=1 SV=2
A6NMZ7	Collagen alpha-6(VI) chain OS=Homo sapiens GN=COL6A6 PE=1 SV=2
P02647	Apolipoprotein A-I OS=Homo sapiens GN=APOA1 PE=1 SV=1
O60687	Sushi repeat-containing protein SRPX2 OS=Homo sapiens GN=SRPX2 PE=1 SV=1
P36955	Pigment epithelium-derived factor OS=Homo sapiens GN=SERPINF1 PE=1 SV=4
P50991	T-complex protein 1 subunit delta OS=Homo sapiens GN=CCT4 PE=1 SV=4
Q9P0M6	Core histone macro-H2A.2 OS=Homo sapiens GN=H2AFY2 PE=1 SV=3
P26022	Pentraxin-related protein PTX3 OS=Homo sapiens GN=PTX3 PE=1 SV=3
P08648	Integrin alpha-5 OS=Homo sapiens GN=ITGA5 PE=1 SV=2
P21291	Cysteine and glycine-rich protein 1 OS=Homo sapiens GN=CSRP1 PE=1 SV=3
Q14767	Latent-transforming growth factor beta-binding protein 2 OS=Homo sapiens GN=LTBP2 PE=1 SV=3
Q15113	Procollagen C-endopeptidase enhancer 1 OS=Homo sapiens GN=PCOLCE PE=1 SV=2
Q9UBX5	Fibulin-5 OS=Homo sapiens GN=FBLN5 PE=1 SV=1
P00387	NADH-cytochrome b5 reductase 3 OS=Homo sapiens GN=CYB5R3 PE=1 SV=3
P02786	Transferrin receptor protein 1 OS=Homo sapiens GN=TFRC PE=1 SV=2
P21796	Voltage-dependent anion-selective channel protein 1 OS=Homo sapiens GN=VDAC1 PE=1 SV=2
O94875	Sorbin and SH3 domain-containing protein 2 OS=Homo sapiens GN=SORBS2 PE=1 SV=3
P01834	Immunoglobulin kappa constant OS=Homo sapiens GN=IGKC PE=1 SV=2
P0DMV9	Heat shock 70 kDa protein 1B OS=Homo sapiens GN=HSPA1B PE=1 SV=1
P53621	Coatomer subunit alpha OS=Homo sapiens GN=COPA PE=1 SV=2
P61978	Heterogeneous nuclear ribonucleoprotein K OS=Homo sapiens GN=HNRNPK PE=1 SV=1
P53396	ATP-citrate synthase OS=Homo sapiens GN=ACLY PE=1 SV=3
Q13642	Four and a half LIM domains protein 1 OS=Homo sapiens GN=FHL1 PE=1 SV=4
P17936	Insulin-like growth factor-binding protein 3 OS=Homo sapiens GN=IGFBP3 PE=1 SV=2
Q16610	Extracellular matrix protein 1 OS=Homo sapiens GN=ECM1 PE=1 SV=2
P0C0L4	Complement C4-A OS=Homo sapiens GN=C4A PE=1 SV=2
P13639	Elongation factor 2 OS=Homo sapiens GN=EEF2 PE=1 SV=4
Q9UMS6	Synaptopodin-2 OS=Homo sapiens GN=SYNPO2 PE=1 SV=2
Q9HCB6	Spondin-1 OS=Homo sapiens GN=SPON1 PE=1 SV=2
P55072	Transitional endoplasmic reticulum ATPase OS=Homo sapiens GN=VCP PE=1 SV=4
P04844	Dolichyl-diphosphooligosaccharide--protein glycosyltransferase subunit 2 OS=Homo sapiens GN=RPN2 PE=1 SV=3
Q13751	Laminin subunit beta-3 OS=Homo sapiens GN=LAMB3 PE=1 SV=1
Q00839	Heterogeneous nuclear ribonucleoprotein U OS=Homo sapiens GN=HNRNPU PE=1 SV=6
Q92626	Peroxidasin homolog OS=Homo sapiens GN=PXDN PE=1 SV=2
Q92616	eIF-2-alpha kinase activator GCN1 OS=Homo sapiens GN=GCN1 PE=1 SV=6
P13010	X-ray repair cross-complementing protein 5 OS=Homo sapiens GN=XRCC5 PE=1 SV=3
P17931	Galectin-3 OS=Homo sapiens GN=LGALS3 PE=1 SV=5
Q16787	Laminin subunit alpha-3 OS=Homo sapiens GN=LAMA3 PE=1 SV=2
Q9NZM1	Myoferlin OS=Homo sapiens GN=MYOF PE=1 SV=1
P12268	Inosine-5'-monophosphate dehydrogenase 2 OS=Homo sapiens GN=IMPDH2 PE=1 SV=2
P60660	Myosin light polypeptide 6 OS=Homo sapiens GN=MYL6 PE=1 SV=2
Q6UY14	ADAMTS-like protein 4 OS=Homo sapiens GN=ADAMTSL4 PE=1 SV=2
P50990	T-complex protein 1 subunit theta OS=Homo sapiens GN=CCT8 PE=1 SV=4
Q9NZN4	EH domain-containing protein 2 OS=Homo sapiens GN=EHD2 PE=1 SV=2
P21964	Catechol O-methyltransferase OS=Homo sapiens GN=COMT PE=1 SV=2
Q9Y3Z3	Deoxynucleoside triphosphate triphosphohydrolase SAMHD1 OS=Homo sapiens GN=SAMHD1 PE=1 SV=2
P24844	Myosin regulatory light polypeptide 9 OS=Homo sapiens GN=MYL9 PE=1 SV=4
P07996	Thrombospondin-1 OS=Homo sapiens GN=THBS1 PE=1 SV=2
Q15942	Zyxin OS=Homo sapiens GN=ZYX PE=1 SV=1
Q99439	Calponin-2 OS=Homo sapiens GN=CNN2 PE=1 SV=4
P07237	Protein disulfide-isomerase OS=Homo sapiens GN=P4HB PE=1 SV=3
P53618	Coatomer subunit beta OS=Homo sapiens GN=COPB1 PE=1 SV=3
O00469	Procollagen-lysine,2-oxoglutarate 5-dioxygenase 2 OS=Homo sapiens GN=PLOD2 PE=1 SV=2
P07910	Heterogeneous nuclear ribonucleoproteins C1/C2 OS=Homo sapiens GN=HNRNPC PE=1 SV=4
Q7Z406	Myosin-14 OS=Homo sapiens GN=MYH14 PE=1 SV=2
Q14112	Nidogen-2 OS=Homo sapiens GN=NID2 PE=1 SV=3
Q9Y6R7	IgGFc-binding protein OS=Homo sapiens GN=FCGBP PE=1 SV=3
P07900	Heat shock protein HSP 90-alpha OS=Homo sapiens GN=HSP90AA1 PE=1 SV=5
P23396	40S ribosomal protein S3 OS=Homo sapiens GN=RPS3 PE=1 SV=2
Q13576	Ras GTPase-activating-like protein IQGAP2 OS=Homo sapiens GN=IQGAP2 PE=1 SV=4
P29972	Aquaporin-1 OS=Homo sapiens GN=AQP1 PE=1 SV=3
P08758	Annexin A5 OS=Homo sapiens GN=ANXA5 PE=1 SV=2
P60174	Triosephosphate isomerase OS=Homo sapiens GN=TPI1 PE=1 SV=3
P06576	ATP synthase subunit beta, mitochondrial OS=Homo sapiens GN=ATP5B PE=1 SV=3
Q05682	Caldesmon OS=Homo sapiens GN=CALD1 PE=1 SV=3
P52272	Heterogeneous nuclear ribonucleoprotein M OS=Homo sapiens GN=HNRNPM PE=1 SV=3
Q12805	EGF-containing fibulin-like extracellular matrix protein 1 OS=Homo sapiens GN=EFEMP1 PE=1 SV=2
P55084	Trifunctional enzyme subunit beta, mitochondrial OS=Homo sapiens GN=HADHB PE=1 SV=3
Q92841	Probable ATP-dependent RNA helicase DDX17 OS=Homo sapiens GN=DDX17 PE=1 SV=2
P18085	ADP-ribosylation factor 4 OS=Homo sapiens GN=ARF4 PE=1 SV=3
Q9BZQ8	Protein Niban OS=Homo sapiens GN=FAM129A PE=1 SV=1
P62937	Peptidyl-prolyl cis-trans isomerase A OS=Homo sapiens GN=PPIA PE=1 SV=2
Q9UNM6	26S proteasome non-ATPase regulatory subunit 13 OS=Homo sapiens GN=PSMD13 PE=1 SV=2
P61019	Ras-related protein Rab-2A OS=Homo sapiens GN=RAB2A PE=1 SV=1
Q08397	Lysyl oxidase homolog 1 OS=Homo sapiens GN=LOXL1 PE=1 SV=2
Q7Z5L7	Podocan OS=Homo sapiens GN=PODN PE=1 SV=2
Q13418	Integrin-linked protein kinase OS=Homo sapiens GN=ILK PE=1 SV=2
P27487	Dipeptidyl peptidase 4 OS=Homo sapiens GN=DPP4 PE=1 SV=2
Q96AC1	Fermitin family homolog 2 OS=Homo sapiens GN=FERMT2 PE=1 SV=1
P07093	Glia-derived nexin OS=Homo sapiens GN=SERPINE2 PE=1 SV=1
P62826	GTP-binding nuclear protein Ran OS=Homo sapiens GN=RAN PE=1 SV=3
P62701	40S ribosomal protein S4, X isoform OS=Homo sapiens GN=RPS4X PE=1 SV=2
P63244	Receptor of activated protein C kinase 1 OS=Homo sapiens GN=RACK1 PE=1 SV=3
P39060	Collagen alpha-1(XVIII) chain OS=Homo sapiens GN=COL18A1 PE=1 SV=5
P62879	Guanine nucleotide-binding protein G(I)/G(S)/G(T) subunit beta-2 OS=Homo sapiens GN=GNB2 PE=1 SV=3
P02511	Alpha-crystallin B chain OS=Homo sapiens GN=CRYAB PE=1 SV=2
Q8WUM4	Programmed cell death 6-interacting protein OS=Homo sapiens GN=PDCD6IP PE=1 SV=1
P08865	40S ribosomal protein SA OS=Homo sapiens GN=RPSA PE=1 SV=4
P61160	Actin-related protein 2 OS=Homo sapiens GN=ACTR2 PE=1 SV=1
P35222	Catenin beta-1 OS=Homo sapiens GN=CTNNB1 PE=1 SV=1
P04899	Guanine nucleotide-binding protein G(i) subunit alpha-2 OS=Homo sapiens GN=GNAI2 PE=1 SV=3
O43294	Transforming growth factor beta-1-induced transcript 1 protein OS=Homo sapiens GN=TGFB1I1 PE=1 SV=2
P37059	Estradiol 17-beta-dehydrogenase 2 OS=Homo sapiens GN=HSD17B2 PE=1 SV=1
P78539	Sushi repeat-containing protein SRPX OS=Homo sapiens GN=SRPX PE=1 SV=1
Q14764	Major vault protein OS=Homo sapiens GN=MVP PE=1 SV=4
P32969	60S ribosomal protein L9 OS=Homo sapiens GN=RPL9 PE=1 SV=1
P62140	Serine/threonine-protein phosphatase PP1-beta catalytic subunit OS=Homo sapiens GN=PPP1CB PE=1 SV=3
P49368	T-complex protein 1 subunit gamma OS=Homo sapiens GN=CCT3 PE=1 SV=4
P78371	T-complex protein 1 subunit beta OS=Homo sapiens GN=CCT2 PE=1 SV=4
P62241	40S ribosomal protein S8 OS=Homo sapiens GN=RPS8 PE=1 SV=2
Q14103	Heterogeneous nuclear ribonucleoprotein D0 OS=Homo sapiens GN=HNRNPD PE=1 SV=1
Q99536	Synaptic vesicle membrane protein VAT-1 homolog OS=Homo sapiens GN=VAT1 PE=1 SV=2
P05141	ADP/ATP translocase 2 OS=Homo sapiens GN=SLC25A5 PE=1 SV=7
P14866	Heterogeneous nuclear ribonucleoprotein L OS=Homo sapiens GN=HNRNPL PE=1 SV=2
P39656	Dolichyl-diphosphooligosaccharide--protein glycosyltransferase 48 kDa subunit OS=Homo sapiens GN=DDOST PE=1 SV=4
Q9NRN5	Olfactomedin-like protein 3 OS=Homo sapiens GN=OLFML3 PE=2 SV=1
P15880	40S ribosomal protein S2 OS=Homo sapiens GN=RPS2 PE=1 SV=2
Q14697	Neutral alpha-glucosidase AB OS=Homo sapiens GN=GANAB PE=1 SV=3
P08727	Keratin, type I cytoskeletal 19 OS=Homo sapiens GN=KRT19 PE=1 SV=4
Q6NZI2	Polymerase I and transcript release factor OS=Homo sapiens GN=PTRF PE=1 SV=1
P62280	40S ribosomal protein S11 OS=Homo sapiens GN=RPS11 PE=1 SV=3
P60981	Destrin OS=Homo sapiens GN=DSTN PE=1 SV=3
P62424	60S ribosomal protein L7a OS=Homo sapiens GN=RPL7A PE=1 SV=2
Q9NVA2	Septin-11 OS=Homo sapiens GN=SEPT11 PE=1 SV=3
Q86VP6	Cullin-associated NEDD8-dissociated protein 1 OS=Homo sapiens GN=CAND1 PE=1 SV=2
Q08211	ATP-dependent RNA helicase A OS=Homo sapiens GN=DHX9 PE=1 SV=4
Q03252	Lamin-B2 OS=Homo sapiens GN=LMNB2 PE=1 SV=4
Q15417	Calponin-3 OS=Homo sapiens GN=CNN3 PE=1 SV=1
P30566	Adenylosuccinate lyase OS=Homo sapiens GN=ADSL PE=1 SV=2
P60842	Eukaryotic initiation factor 4A-I OS=Homo sapiens GN=EIF4A1 PE=1 SV=1
Q02543	60S ribosomal protein L18a OS=Homo sapiens GN=RPL18A PE=1 SV=2
P45880	Voltage-dependent anion-selective channel protein 2 OS=Homo sapiens GN=VDAC2 PE=1 SV=2
P47756	F-actin-capping protein subunit beta OS=Homo sapiens GN=CAPZB PE=1 SV=4
Q00341	Vigilin OS=Homo sapiens GN=HDLBP PE=1 SV=2
O14558	Heat shock protein beta-6 OS=Homo sapiens GN=HSPB6 PE=1 SV=2
P08238	Heat shock protein HSP 90-beta OS=Homo sapiens GN=HSP90AB1 PE=1 SV=4
Q15124	Phosphoglucomutase-like protein 5 OS=Homo sapiens GN=PGM5 PE=1 SV=2
Q14152	Eukaryotic translation initiation factor 3 subunit A OS=Homo sapiens GN=EIF3A PE=1 SV=1
Q13200	26S proteasome non-ATPase regulatory subunit 2 OS=Homo sapiens GN=PSMD2 PE=1 SV=3
P49257	Protein ERGIC-53 OS=Homo sapiens GN=LMAN1 PE=1 SV=2
P28300	Protein-lysine 6-oxidase OS=Homo sapiens GN=LOX PE=1 SV=2
O60701	UDP-glucose 6-dehydrogenase OS=Homo sapiens GN=UGDH PE=1 SV=1
P51991	Heterogeneous nuclear ribonucleoprotein A3 OS=Homo sapiens GN=HNRNPA3 PE=1 SV=2
P08134	Rho-related GTP-binding protein RhoC OS=Homo sapiens GN=RHOC PE=1 SV=1
Q13435	Splicing factor 3B subunit 2 OS=Homo sapiens GN=SF3B2 PE=1 SV=2
P11766	Alcohol dehydrogenase class-3 OS=Homo sapiens GN=ADH5 PE=1 SV=4
P19971	Thymidine phosphorylase OS=Homo sapiens GN=TYMP PE=1 SV=2
P61586	Transforming protein RhoA OS=Homo sapiens GN=RHOA PE=1 SV=1
Q9BTV4	Transmembrane protein 43 OS=Homo sapiens GN=TMEM43 PE=1 SV=1
P14209	CD99 antigen OS=Homo sapiens GN=CD99 PE=1 SV=1
P36578	60S ribosomal protein L4 OS=Homo sapiens GN=RPL4 PE=1 SV=5
O14950	Myosin regulatory light chain 12B OS=Homo sapiens GN=MYL12B PE=1 SV=2
P61163	Alpha-centractin OS=Homo sapiens GN=ACTR1A PE=1 SV=1
P06703	Protein S100-A6 OS=Homo sapiens GN=S100A6 PE=1 SV=1
Q5SSJ5	Heterochromatin protein 1-binding protein 3 OS=Homo sapiens GN=HP1BP3 PE=1 SV=1
P26373	60S ribosomal protein L13 OS=Homo sapiens GN=RPL13 PE=1 SV=4
P26641	Elongation factor 1-gamma OS=Homo sapiens GN=EEF1G PE=1 SV=3
P61313	60S ribosomal protein L15 OS=Homo sapiens GN=RPL15 PE=1 SV=2
P22105	Tenascin-X OS=Homo sapiens GN=TNXB PE=1 SV=4
P18621	60S ribosomal protein L17 OS=Homo sapiens GN=RPL17 PE=1 SV=3
Q14139	Ubiquitin conjugation factor E4 A OS=Homo sapiens GN=UBE4A PE=1 SV=2
Q99460	26S proteasome non-ATPase regulatory subunit 1 OS=Homo sapiens GN=PSMD1 PE=1 SV=2
P04004	Vitronectin OS=Homo sapiens GN=VTN PE=1 SV=1
P05997	Collagen alpha-2(V) chain OS=Homo sapiens GN=COL5A2 PE=1 SV=3
P07858	Cathepsin B OS=Homo sapiens GN=CTSB PE=1 SV=3
Q99623	Prohibitin-2 OS=Homo sapiens GN=PHB2 PE=1 SV=2
P15502	Elastin OS=Homo sapiens GN=ELN PE=1 SV=3
P46782	40S ribosomal protein S5 OS=Homo sapiens GN=RPS5 PE=1 SV=4
O14579	Coatomer subunit epsilon OS=Homo sapiens GN=COPE PE=1 SV=3
P26038	Moesin OS=Homo sapiens GN=MSN PE=1 SV=3
P17987	T-complex protein 1 subunit alpha OS=Homo sapiens GN=TCP1 PE=1 SV=1
P09382	Galectin-1 OS=Homo sapiens GN=LGALS1 PE=1 SV=2
P62873	Guanine nucleotide-binding protein G(I)/G(S)/G(T) subunit beta-1 OS=Homo sapiens GN=GNB1 PE=1 SV=3
Q6ZMP0	Thrombospondin type-1 domain-containing protein 4 OS=Homo sapiens GN=THSD4 PE=2 SV=2
Q13219	Pappalysin-1 OS=Homo sapiens GN=PAPPA PE=1 SV=3
Q9Y6N5	Sulfide:quinone oxidoreductase, mitochondrial OS=Homo sapiens GN=SQRDL PE=1 SV=1
O15061	Synemin OS=Homo sapiens GN=SYNM PE=1 SV=2
P05023	Sodium/potassium-transporting ATPase subunit alpha-1 OS=Homo sapiens GN=ATP1A1 PE=1 SV=1
P40227	T-complex protein 1 subunit zeta OS=Homo sapiens GN=CCT6A PE=1 SV=3
P48059	LIM and senescent cell antigen-like-containing domain protein 1 OS=Homo sapiens GN=LIMS1 PE=1 SV=4
P59998	Actin-related protein 2/3 complex subunit 4 OS=Homo sapiens GN=ARPC4 PE=1 SV=3
P62913	60S ribosomal protein L11 OS=Homo sapiens GN=RPL11 PE=1 SV=2
P08754	Guanine nucleotide-binding protein G(k) subunit alpha OS=Homo sapiens GN=GNAI3 PE=1 SV=3
Q96S97	Myeloid-associated differentiation marker OS=Homo sapiens GN=MYADM PE=1 SV=2
P14868	Aspartate--tRNA ligase, cytoplasmic OS=Homo sapiens GN=DARS PE=1 SV=2
P48047	ATP synthase subunit O, mitochondrial OS=Homo sapiens GN=ATP5O PE=1 SV=1
Q92597	Protein NDRG1 OS=Homo sapiens GN=NDRG1 PE=1 SV=1
Q9HDC9	Adipocyte plasma membrane-associated protein OS=Homo sapiens GN=APMAP PE=1 SV=2
Q32P51	Heterogeneous nuclear ribonucleoprotein A1-like 2 OS=Homo sapiens GN=HNRNPA1L2 PE=2 SV=2
P35606	Coatomer subunit beta' OS=Homo sapiens GN=COPB2 PE=1 SV=2
Q9Y678	Coatomer subunit gamma-1 OS=Homo sapiens GN=COPG1 PE=1 SV=1
P09619	Platelet-derived growth factor receptor beta OS=Homo sapiens GN=PDGFRB PE=1 SV=1
P51665	26S proteasome non-ATPase regulatory subunit 7 OS=Homo sapiens GN=PSMD7 PE=1 SV=2
Q9ULA0	Aspartyl aminopeptidase OS=Homo sapiens GN=DNPEP PE=1 SV=1
P27635	60S ribosomal protein L10 OS=Homo sapiens GN=RPL10 PE=1 SV=4
Q14141	Septin-6 OS=Homo sapiens GN=SEPT6 PE=1 SV=4
O94979	Protein transport protein Sec31A OS=Homo sapiens GN=SEC31A PE=1 SV=3
Q13361	Microfibrillar-associated protein 5 OS=Homo sapiens GN=MFAP5 PE=1 SV=1
Q6DD88	Atlastin-3 OS=Homo sapiens GN=ATL3 PE=1 SV=1
Q9Y277	Voltage-dependent anion-selective channel protein 3 OS=Homo sapiens GN=VDAC3 PE=1 SV=1
Q13838	Spliceosome RNA helicase DDX39B OS=Homo sapiens GN=DDX39B PE=1 SV=1
Q15365	Poly(rC)-binding protein 1 OS=Homo sapiens GN=PCBP1 PE=1 SV=2
O95782	AP-2 complex subunit alpha-1 OS=Homo sapiens GN=AP2A1 PE=1 SV=3
P27824	Calnexin OS=Homo sapiens GN=CANX PE=1 SV=2
P16401	Histone H1.5 OS=Homo sapiens GN=HIST1H1B PE=1 SV=3
P46821	Microtubule-associated protein 1B OS=Homo sapiens GN=MAP1B PE=1 SV=2
Q6PCB0	von Willebrand factor A domain-containing protein 1 OS=Homo sapiens GN=VWA1 PE=1 SV=1
Q14BN4	Sarcolemmal membrane-associated protein OS=Homo sapiens GN=SLMAP PE=1 SV=1
Q13308	Inactive tyrosine-protein kinase 7 OS=Homo sapiens GN=PTK7 PE=1 SV=2
P61619	Protein transport protein Sec61 subunit alpha isoform 1 OS=Homo sapiens GN=SEC61A1 PE=1 SV=2
P02461	Collagen alpha-1(III) chain OS=Homo sapiens GN=COL3A1 PE=1 SV=4
P20839	Inosine-5'-monophosphate dehydrogenase 1 OS=Homo sapiens GN=IMPDH1 PE=1 SV=2
P50995	Annexin A11 OS=Homo sapiens GN=ANXA11 PE=1 SV=1
Q5EB52	Mesoderm-specific transcript homolog protein OS=Homo sapiens GN=MEST PE=2 SV=2
P63010	AP-2 complex subunit beta OS=Homo sapiens GN=AP2B1 PE=1 SV=1
Q14240	Eukaryotic initiation factor 4A-II OS=Homo sapiens GN=EIF4A2 PE=1 SV=2
Q5T5P2	Sickle tail protein homolog OS=Homo sapiens GN=KIAA1217 PE=1 SV=2
P63096	Guanine nucleotide-binding protein G(i) subunit alpha-1 OS=Homo sapiens GN=GNAI1 PE=1 SV=2
P49755	Transmembrane emp24 domain-containing protein 10 OS=Homo sapiens GN=TMED10 PE=1 SV=2
P15144	Aminopeptidase N OS=Homo sapiens GN=ANPEP PE=1 SV=4
Q8WUP2	Filamin-binding LIM protein 1 OS=Homo sapiens GN=FBLIM1 PE=1 SV=2
Q9NR31	GTP-binding protein SAR1a OS=Homo sapiens GN=SAR1A PE=1 SV=1
O15143	Actin-related protein 2/3 complex subunit 1B OS=Homo sapiens GN=ARPC1B PE=1 SV=3
P06737	Glycogen phosphorylase, liver form OS=Homo sapiens GN=PYGL PE=1 SV=4
Q15019	Septin-2 OS=Homo sapiens GN=SEPT2 PE=1 SV=1
Q02978	Mitochondrial 2-oxoglutarate/malate carrier protein OS=Homo sapiens GN=SLC25A11 PE=1 SV=3
O94855	Protein transport protein Sec24D OS=Homo sapiens GN=SEC24D PE=1 SV=2
P61247	40S ribosomal protein S3a OS=Homo sapiens GN=RPS3A PE=1 SV=2
P09211	Glutathione S-transferase P OS=Homo sapiens GN=GSTP1 PE=1 SV=2
P30837	Aldehyde dehydrogenase X, mitochondrial OS=Homo sapiens GN=ALDH1B1 PE=1 SV=3
P01859	Immunoglobulin heavy constant gamma 2 OS=Homo sapiens GN=IGHG2 PE=1 SV=2
P54136	Arginine--tRNA ligase, cytoplasmic OS=Homo sapiens GN=RARS PE=1 SV=2
P62753	40S ribosomal protein S6 OS=Homo sapiens GN=RPS6 PE=1 SV=1
Q9NQC3	Reticulon-4 OS=Homo sapiens GN=RTN4 PE=1 SV=2
P07737	Profilin-1 OS=Homo sapiens GN=PFN1 PE=1 SV=2
Q16181	Septin-7 OS=Homo sapiens GN=SEPT7 PE=1 SV=2
P46779	60S ribosomal protein L28 OS=Homo sapiens GN=RPL28 PE=1 SV=3
Q12907	Vesicular integral-membrane protein VIP36 OS=Homo sapiens GN=LMAN2 PE=1 SV=1
Q9Y394	Dehydrogenase/reductase SDR family member 7 OS=Homo sapiens GN=DHRS7 PE=1 SV=1
O00567	Nucleolar protein 56 OS=Homo sapiens GN=NOP56 PE=1 SV=4
P46778	60S ribosomal protein L21 OS=Homo sapiens GN=RPL21 PE=1 SV=2
P17655	Calpain-2 catalytic subunit OS=Homo sapiens GN=CAPN2 PE=1 SV=6
P09238	Stromelysin-2 OS=Homo sapiens GN=MMP10 PE=1 SV=1
Q00325	Phosphate carrier protein, mitochondrial OS=Homo sapiens GN=SLC25A3 PE=1 SV=2
P62258	14-3-3 protein epsilon OS=Homo sapiens GN=YWHAE PE=1 SV=1
P20340	Ras-related protein Rab-6A OS=Homo sapiens GN=RAB6A PE=1 SV=3
P84243	Histone H3.3 OS=Homo sapiens GN=H3F3A PE=1 SV=2
P31153	S-adenosylmethionine synthase isoform type-2 OS=Homo sapiens GN=MAT2A PE=1 SV=1
P30101	Protein disulfide-isomerase A3 OS=Homo sapiens GN=PDIA3 PE=1 SV=4
P26599	Polypyrimidine tract-binding protein 1 OS=Homo sapiens GN=PTBP1 PE=1 SV=1
Q13131	5'-AMP-activated protein kinase catalytic subunit alpha-1 OS=Homo sapiens GN=PRKAA1 PE=1 SV=4
P14174	Macrophage migration inhibitory factor OS=Homo sapiens GN=MIF PE=1 SV=4
Q9UHQ9	NADH-cytochrome b5 reductase 1 OS=Homo sapiens GN=CYB5R1 PE=1 SV=1
P48735	Isocitrate dehydrogenase [NADP], mitochondrial OS=Homo sapiens GN=IDH2 PE=1 SV=2
Q14847	LIM and SH3 domain protein 1 OS=Homo sapiens GN=LASP1 PE=1 SV=2
P23528	Cofilin-1 OS=Homo sapiens GN=CFL1 PE=1 SV=3
Q68CZ2	Tensin-3 OS=Homo sapiens GN=TNS3 PE=1 SV=2
P10909	Clusterin OS=Homo sapiens GN=CLU PE=1 SV=1
P29536	Leiomodin-1 OS=Homo sapiens GN=LMOD1 PE=1 SV=3
Q06210	Glutamine--fructose-6-phosphate aminotransferase [isomerizing] 1 OS=Homo sapiens GN=GFPT1 PE=1 SV=3
Q07020	60S ribosomal protein L18 OS=Homo sapiens GN=RPL18 PE=1 SV=2
Q9UBQ0	Vacuolar protein sorting-associated protein 29 OS=Homo sapiens GN=VPS29 PE=1 SV=1
P11216	Glycogen phosphorylase, brain form OS=Homo sapiens GN=PYGB PE=1 SV=5
P17812	CTP synthase 1 OS=Homo sapiens GN=CTPS1 PE=1 SV=2
Q92743	Serine protease HTRA1 OS=Homo sapiens GN=HTRA1 PE=1 SV=1
P13797	Plastin-3 OS=Homo sapiens GN=PLS3 PE=1 SV=4
P63104	14-3-3 protein zeta/delta OS=Homo sapiens GN=YWHAZ PE=1 SV=1
Q8WVM8	Sec1 family domain-containing protein 1 OS=Homo sapiens GN=SCFD1 PE=1 SV=4
Q5SZK8	FRAS1-related extracellular matrix protein 2 OS=Homo sapiens GN=FREM2 PE=1 SV=2
Q6VY07	Phosphofurin acidic cluster sorting protein 1 OS=Homo sapiens GN=PACS1 PE=1 SV=2
Q16527	Cysteine and glycine-rich protein 2 OS=Homo sapiens GN=CSRP2 PE=1 SV=3
O75964	ATP synthase subunit g, mitochondrial OS=Homo sapiens GN=ATP5L PE=1 SV=3
P07195	L-lactate dehydrogenase B chain OS=Homo sapiens GN=LDHB PE=1 SV=2
P02458	Collagen alpha-1(II) chain OS=Homo sapiens GN=COL2A1 PE=1 SV=3
P21399	Cytoplasmic aconitate hydratase OS=Homo sapiens GN=ACO1 PE=1 SV=3
Q15746	Myosin light chain kinase, smooth muscle OS=Homo sapiens GN=MYLK PE=1 SV=4
P11532	Dystrophin OS=Homo sapiens GN=DMD PE=1 SV=3
Q99983	Osteomodulin OS=Homo sapiens GN=OMD PE=1 SV=1
P05783	Keratin, type I cytoskeletal 18 OS=Homo sapiens GN=KRT18 PE=1 SV=2
P17301	Integrin alpha-2 OS=Homo sapiens GN=ITGA2 PE=1 SV=1
P78527	DNA-dependent protein kinase catalytic subunit OS=Homo sapiens GN=PRKDC PE=1 SV=3
Q15404	Ras suppressor protein 1 OS=Homo sapiens GN=RSU1 PE=1 SV=3
P23284	Peptidyl-prolyl cis-trans isomerase B OS=Homo sapiens GN=PPIB PE=1 SV=2
O75131	Copine-3 OS=Homo sapiens GN=CPNE3 PE=1 SV=1
P11940	Polyadenylate-binding protein 1 OS=Homo sapiens GN=PABPC1 PE=1 SV=2
P04216	Thy-1 membrane glycoprotein OS=Homo sapiens GN=THY1 PE=1 SV=2
P62195	26S protease regulatory subunit 8 OS=Homo sapiens GN=PSMC5 PE=1 SV=1
P55083	Microfibril-associated glycoprotein 4 OS=Homo sapiens GN=MFAP4 PE=1 SV=2
P11586	C-1-tetrahydrofolate synthase, cytoplasmic OS=Homo sapiens GN=MTHFD1 PE=1 SV=3
Q8WUF5	RelA-associated inhibitor OS=Homo sapiens GN=PPP1R13L PE=1 SV=4
O00391	Sulfhydryl oxidase 1 OS=Homo sapiens GN=QSOX1 PE=1 SV=3
P42226	Signal transducer and activator of transcription 6 OS=Homo sapiens GN=STAT6 PE=1 SV=1
Q9H223	EH domain-containing protein 4 OS=Homo sapiens GN=EHD4 PE=1 SV=1
P22234	Multifunctional protein ADE2 OS=Homo sapiens GN=PAICS PE=1 SV=3
P35625	Metalloproteinase inhibitor 3 OS=Homo sapiens GN=TIMP3 PE=1 SV=2
P07741	Adenine phosphoribosyltransferase OS=Homo sapiens GN=APRT PE=1 SV=2
P31943	Heterogeneous nuclear ribonucleoprotein H OS=Homo sapiens GN=HNRNPH1 PE=1 SV=4
P13726	Tissue factor OS=Homo sapiens GN=F3 PE=1 SV=1
P55265	Double-stranded RNA-specific adenosine deaminase OS=Homo sapiens GN=ADAR PE=1 SV=4
Q12905	Interleukin enhancer-binding factor 2 OS=Homo sapiens GN=ILF2 PE=1 SV=2
Q7KZF4	Staphylococcal nuclease domain-containing protein 1 OS=Homo sapiens GN=SND1 PE=1 SV=1
P20339	Ras-related protein Rab-5A OS=Homo sapiens GN=RAB5A PE=1 SV=2
Q07092	Collagen alpha-1(XVI) chain OS=Homo sapiens GN=COL16A1 PE=1 SV=2
P46063	ATP-dependent DNA helicase Q1 OS=Homo sapiens GN=RECQL PE=1 SV=3
P21359	Neurofibromin OS=Homo sapiens GN=NF1 PE=1 SV=2
P62888	60S ribosomal protein L30 OS=Homo sapiens GN=RPL30 PE=1 SV=2
Q9H3U1	Protein unc-45 homolog A OS=Homo sapiens GN=UNC45A PE=1 SV=1
Q9BX66	Sorbin and SH3 domain-containing protein 1 OS=Homo sapiens GN=SORBS1 PE=1 SV=3
P37802	Transgelin-2 OS=Homo sapiens GN=TAGLN2 PE=1 SV=3
P62191	26S protease regulatory subunit 4 OS=Homo sapiens GN=PSMC1 PE=1 SV=1
Q9Y263	Phospholipase A-2-activating protein OS=Homo sapiens GN=PLAA PE=1 SV=2
O14936	Peripheral plasma membrane protein CASK OS=Homo sapiens GN=CASK PE=1 SV=3
P26447	Protein S100-A4 OS=Homo sapiens GN=S100A4 PE=1 SV=1
Q9UID3	Vacuolar protein sorting-associated protein 51 homolog OS=Homo sapiens GN=VPS51 PE=1 SV=2
P62266	40S ribosomal protein S23 OS=Homo sapiens GN=RPS23 PE=1 SV=3
Q9Y3B3	Transmembrane emp24 domain-containing protein 7 OS=Homo sapiens GN=TMED7 PE=1 SV=2
P42167	Lamina-associated polypeptide 2, isoforms beta/gamma OS=Homo sapiens GN=TMPO PE=1 SV=2
Q8TAA3	Proteasome subunit alpha type-7-like OS=Homo sapiens GN=PSMA8 PE=2 SV=3
P06756	Integrin alpha-V OS=Homo sapiens GN=ITGAV PE=1 SV=2
P62987	Ubiquitin-60S ribosomal protein L40 OS=Homo sapiens GN=UBA52 PE=1 SV=2
Q9NVD7	Alpha-parvin OS=Homo sapiens GN=PARVA PE=1 SV=1
Q9Y6Q2	Stonin-1 OS=Homo sapiens GN=STON1 PE=1 SV=2
Q9UBG0	C-type mannose receptor 2 OS=Homo sapiens GN=MRC2 PE=1 SV=2
P41091	Eukaryotic translation initiation factor 2 subunit 3 OS=Homo sapiens GN=EIF2S3 PE=1 SV=3
Q16778	Histone H2B type 2-E OS=Homo sapiens GN=HIST2H2BE PE=1 SV=3
Q5HYK7	SH3 domain-containing protein 19 OS=Homo sapiens GN=SH3D19 PE=1 SV=2
Q6SZW1	Sterile alpha and TIR motif-containing protein 1 OS=Homo sapiens GN=SARM1 PE=1 SV=1
Q15436	Protein transport protein Sec23A OS=Homo sapiens GN=SEC23A PE=1 SV=2
P62277	40S ribosomal protein S13 OS=Homo sapiens GN=RPS13 PE=1 SV=2
Q10588	ADP-ribosyl cyclase/cyclic ADP-ribose hydrolase 2 OS=Homo sapiens GN=BST1 PE=1 SV=2
Q13561	Dynactin subunit 2 OS=Homo sapiens GN=DCTN2 PE=1 SV=4
Q13148	TAR DNA-binding protein 43 OS=Homo sapiens GN=TARDBP PE=1 SV=1
O95967	EGF-containing fibulin-like extracellular matrix protein 2 OS=Homo sapiens GN=EFEMP2 PE=1 SV=3
Q9ULV4	Coronin-1C OS=Homo sapiens GN=CORO1C PE=1 SV=1
Q9Y3F4	Serine-threonine kinase receptor-associated protein OS=Homo sapiens GN=STRAP PE=1 SV=1
Q92973	Transportin-1 OS=Homo sapiens GN=TNPO1 PE=1 SV=2
A0A075B6S5	Immunoglobulin kappa variable 1-27 OS=Homo sapiens GN=IGKV1-27 PE=3 SV=1
Q9NYU2	UDP-glucose:glycoprotein glucosyltransferase 1 OS=Homo sapiens GN=UGGT1 PE=1 SV=3
O75874	Isocitrate dehydrogenase [NADP] cytoplasmic OS=Homo sapiens GN=IDH1 PE=1 SV=2
Q13409	Cytoplasmic dynein 1 intermediate chain 2 OS=Homo sapiens GN=DYNC1I2 PE=1 SV=3
P22626	Heterogeneous nuclear ribonucleoproteins A2/B1 OS=Homo sapiens GN=HNRNPA2B1 PE=1 SV=2
Q8NE71	ATP-binding cassette sub-family F member 1 OS=Homo sapiens GN=ABCF1 PE=1 SV=2
Q96CG8	Collagen triple helix repeat-containing protein 1 OS=Homo sapiens GN=CTHRC1 PE=1 SV=1
P46777	60S ribosomal protein L5 OS=Homo sapiens GN=RPL5 PE=1 SV=3
P36952	Serpin B5 OS=Homo sapiens GN=SERPINB5 PE=1 SV=2
Q8IYB3	Serine/arginine repetitive matrix protein 1 OS=Homo sapiens GN=SRRM1 PE=1 SV=2
P62899	60S ribosomal protein L31 OS=Homo sapiens GN=RPL31 PE=1 SV=1
O15144	Actin-related protein 2/3 complex subunit 2 OS=Homo sapiens GN=ARPC2 PE=1 SV=1
P47755	F-actin-capping protein subunit alpha-2 OS=Homo sapiens GN=CAPZA2 PE=1 SV=3
P60900	Proteasome subunit alpha type-6 OS=Homo sapiens GN=PSMA6 PE=1 SV=1
Q8N8U9	BMP-binding endothelial regulator protein OS=Homo sapiens GN=BMPER PE=1 SV=3
Q92945	Far upstream element-binding protein 2 OS=Homo sapiens GN=KHSRP PE=1 SV=4
Q86Y82	Syntaxin-12 OS=Homo sapiens GN=STX12 PE=1 SV=1
P61020	Ras-related protein Rab-5B OS=Homo sapiens GN=RAB5B PE=1 SV=1
Q13151	Heterogeneous nuclear ribonucleoprotein A0 OS=Homo sapiens GN=HNRNPA0 PE=1 SV=1
P32119	Peroxiredoxin-2 OS=Homo sapiens GN=PRDX2 PE=1 SV=5
P10809	60 kDa heat shock protein, mitochondrial OS=Homo sapiens GN=HSPD1 PE=1 SV=2
Q9NTJ5	Phosphatidylinositide phosphatase SAC1 OS=Homo sapiens GN=SACM1L PE=1 SV=2
P40763	Signal transducer and activator of transcription 3 OS=Homo sapiens GN=STAT3 PE=1 SV=2
Q16658	Fascin OS=Homo sapiens GN=FSCN1 PE=1 SV=3
Q9H4G4	Golgi-associated plant pathogenesis-related protein 1 OS=Homo sapiens GN=GLIPR2 PE=1 SV=3
Q10471	Polypeptide N-acetylgalactosaminyltransferase 2 OS=Homo sapiens GN=GALNT2 PE=1 SV=1
P16152	Carbonyl reductase [NADPH] 1 OS=Homo sapiens GN=CBR1 PE=1 SV=3
P00747	Plasminogen OS=Homo sapiens GN=PLG PE=1 SV=2
O43242	26S proteasome non-ATPase regulatory subunit 3 OS=Homo sapiens GN=PSMD3 PE=1 SV=2
Q9Y305	Acyl-coenzyme A thioesterase 9, mitochondrial OS=Homo sapiens GN=ACOT9 PE=1 SV=2
P14625	Endoplasmin OS=Homo sapiens GN=HSP90B1 PE=1 SV=1
Q93008	Probable ubiquitin carboxyl-terminal hydrolase FAF-X OS=Homo sapiens GN=USP9X PE=1 SV=3
P36269	Gamma-glutamyltransferase 5 OS=Homo sapiens GN=GGT5 PE=1 SV=2
P33176	Kinesin-1 heavy chain OS=Homo sapiens GN=KIF5B PE=1 SV=1
P63000	Ras-related C3 botulinum toxin substrate 1 OS=Homo sapiens GN=RAC1 PE=1 SV=1
A0M8Q6	Immunoglobulin lambda constant 7 OS=Homo sapiens GN=IGLC7 PE=1 SV=3
P01033	Metalloproteinase inhibitor 1 OS=Homo sapiens GN=TIMP1 PE=1 SV=1
O15027	Protein transport protein Sec16A OS=Homo sapiens GN=SEC16A PE=1 SV=3
P62244	40S ribosomal protein S15a OS=Homo sapiens GN=RPS15A PE=1 SV=2
Q86Y38	Xylosyltransferase 1 OS=Homo sapiens GN=XYLT1 PE=1 SV=1
Q9BVC6	Transmembrane protein 109 OS=Homo sapiens GN=TMEM109 PE=1 SV=1
P13807	Glycogen [starch] synthase, muscle OS=Homo sapiens GN=GYS1 PE=1 SV=2
P52907	F-actin-capping protein subunit alpha-1 OS=Homo sapiens GN=CAPZA1 PE=1 SV=3
P08697	Alpha-2-antiplasmin OS=Homo sapiens GN=SERPINF2 PE=1 SV=3
P46781	40S ribosomal protein S9 OS=Homo sapiens GN=RPS9 PE=1 SV=3
P40939	Trifunctional enzyme subunit alpha, mitochondrial OS=Homo sapiens GN=HADHA PE=1 SV=2
Q9Y639	Neuroplastin OS=Homo sapiens GN=NPTN PE=1 SV=2
O00571	ATP-dependent RNA helicase DDX3X OS=Homo sapiens GN=DDX3X PE=1 SV=3
P27708	CAD protein OS=Homo sapiens GN=CAD PE=1 SV=3
Q96MM6	Heat shock 70 kDa protein 12B OS=Homo sapiens GN=HSPA12B PE=1 SV=2
P26440	Isovaleryl-CoA dehydrogenase, mitochondrial OS=Homo sapiens GN=IVD PE=1 SV=1
Q9Y5Y7	Lymphatic vessel endothelial hyaluronic acid receptor 1 OS=Homo sapiens GN=LYVE1 PE=1 SV=2
Q8IX30	Signal peptide, CUB and EGF-like domain-containing protein 3 OS=Homo sapiens GN=SCUBE3 PE=1 SV=1
O15067	Phosphoribosylformylglycinamidine synthase OS=Homo sapiens GN=PFAS PE=1 SV=4
Q96CW1	AP-2 complex subunit mu OS=Homo sapiens GN=AP2M1 PE=1 SV=2
Q96CX2	BTB/POZ domain-containing protein KCTD12 OS=Homo sapiens GN=KCTD12 PE=1 SV=1
P57721	Poly(rC)-binding protein 3 OS=Homo sapiens GN=PCBP3 PE=2 SV=2
O75396	Vesicle-trafficking protein SEC22b OS=Homo sapiens GN=SEC22B PE=1 SV=4
P51149	Ras-related protein Rab-7a OS=Homo sapiens GN=RAB7A PE=1 SV=1
P35232	Prohibitin OS=Homo sapiens GN=PHB PE=1 SV=1
O75340	Programmed cell death protein 6 OS=Homo sapiens GN=PDCD6 PE=1 SV=1
Q8NBQ5	Estradiol 17-beta-dehydrogenase 11 OS=Homo sapiens GN=HSD17B11 PE=1 SV=3
Q9P0K7	Ankycorbin OS=Homo sapiens GN=RAI14 PE=1 SV=2
Q99714	3-hydroxyacyl-CoA dehydrogenase type-2 OS=Homo sapiens GN=HSD17B10 PE=1 SV=3
P35221	Catenin alpha-1 OS=Homo sapiens GN=CTNNA1 PE=1 SV=1
P01619	Immunoglobulin kappa variable 3-20 OS=Homo sapiens GN=IGKV3-20 PE=1 SV=2
Q93062	RNA-binding protein with multiple splicing OS=Homo sapiens GN=RBPMS PE=1 SV=1
Q9UHG3	Prenylcysteine oxidase 1 OS=Homo sapiens GN=PCYOX1 PE=1 SV=3
Q9Y6M9	NADH dehydrogenase [ubiquinone] 1 beta subcomplex subunit 9 OS=Homo sapiens GN=NDUFB9 PE=1 SV=3
Q9H857	5'-nucleotidase domain-containing protein 2 OS=Homo sapiens GN=NT5DC2 PE=1 SV=1
P50479	PDZ and LIM domain protein 4 OS=Homo sapiens GN=PDLIM4 PE=1 SV=2
O75955	Flotillin-1 OS=Homo sapiens GN=FLOT1 PE=1 SV=3
P49411	Elongation factor Tu, mitochondrial OS=Homo sapiens GN=TUFM PE=1 SV=2
P17980	26S protease regulatory subunit 6A OS=Homo sapiens GN=PSMC3 PE=1 SV=3
Q9UBQ5	Eukaryotic translation initiation factor 3 subunit K OS=Homo sapiens GN=EIF3K PE=1 SV=1
P05026	Sodium/potassium-transporting ATPase subunit beta-1 OS=Homo sapiens GN=ATP1B1 PE=1 SV=1
P53992	Protein transport protein Sec24C OS=Homo sapiens GN=SEC24C PE=1 SV=3
P34897	Serine hydroxymethyltransferase, mitochondrial OS=Homo sapiens GN=SHMT2 PE=1 SV=3
P26640	Valine--tRNA ligase OS=Homo sapiens GN=VARS PE=1 SV=4
Q96FW1	Ubiquitin thioesterase OTUB1 OS=Homo sapiens GN=OTUB1 PE=1 SV=2
P55268	Laminin subunit beta-2 OS=Homo sapiens GN=LAMB2 PE=1 SV=2
Q16531	DNA damage-binding protein 1 OS=Homo sapiens GN=DDB1 PE=1 SV=1
P28074	Proteasome subunit beta type-5 OS=Homo sapiens GN=PSMB5 PE=1 SV=3
Q8WUM0	Nuclear pore complex protein Nup133 OS=Homo sapiens GN=NUP133 PE=1 SV=2
P49747	Cartilage oligomeric matrix protein OS=Homo sapiens GN=COMP PE=1 SV=2
P49327	Fatty acid synthase OS=Homo sapiens GN=FASN PE=1 SV=3
P54727	UV excision repair protein RAD23 homolog B OS=Homo sapiens GN=RAD23B PE=1 SV=1
Q9ULT8	E3 ubiquitin-protein ligase HECTD1 OS=Homo sapiens GN=HECTD1 PE=1 SV=3
P25788	Proteasome subunit alpha type-3 OS=Homo sapiens GN=PSMA3 PE=1 SV=2
A1X283	SH3 and PX domain-containing protein 2B OS=Homo sapiens GN=SH3PXD2B PE=1 SV=3
Q8N0Y7	Probable phosphoglycerate mutase 4 OS=Homo sapiens GN=PGAM4 PE=3 SV=1
P50570	Dynamin-2 OS=Homo sapiens GN=DNM2 PE=1 SV=2
P38159	RNA-binding motif protein, X chromosome OS=Homo sapiens GN=RBMX PE=1 SV=3
Q13310	Polyadenylate-binding protein 4 OS=Homo sapiens GN=PABPC4 PE=1 SV=1
Q9UHD8	Septin-9 OS=Homo sapiens GN=SEPT9 PE=1 SV=2
P30041	Peroxiredoxin-6 OS=Homo sapiens GN=PRDX6 PE=1 SV=3
Q14643	Inositol 1,4,5-trisphosphate receptor type 1 OS=Homo sapiens GN=ITPR1 PE=1 SV=3
Q15691	Microtubule-associated protein RP/EB family member 1 OS=Homo sapiens GN=MAPRE1 PE=1 SV=3
O75751	Solute carrier family 22 member 3 OS=Homo sapiens GN=SLC22A3 PE=1 SV=1
Q9C005	Protein dpy-30 homolog OS=Homo sapiens GN=DPY30 PE=1 SV=1
P40429	60S ribosomal protein L13a OS=Homo sapiens GN=RPL13A PE=1 SV=2
A6NHQ2	rRNA/tRNA 2'-O-methyltransferase fibrillarin-like protein 1 OS=Homo sapiens GN=FBLL1 PE=3 SV=2
Q9P2E9	Ribosome-binding protein 1 OS=Homo sapiens GN=RRBP1 PE=1 SV=4
Q99832	T-complex protein 1 subunit eta OS=Homo sapiens GN=CCT7 PE=1 SV=2
Q96E39	RNA binding motif protein, X-linked-like-1 OS=Homo sapiens GN=RBMXL1 PE=1 SV=1
Q86Y46	Keratin, type II cytoskeletal 73 OS=Homo sapiens GN=KRT73 PE=1 SV=1
P83731	60S ribosomal protein L24 OS=Homo sapiens GN=RPL24 PE=1 SV=1
Q9Y6C9	Mitochondrial carrier homolog 2 OS=Homo sapiens GN=MTCH2 PE=1 SV=1
Q16270	Insulin-like growth factor-binding protein 7 OS=Homo sapiens GN=IGFBP7 PE=1 SV=1
Q9Y2W1	Thyroid hormone receptor-associated protein 3 OS=Homo sapiens GN=THRAP3 PE=1 SV=2
Q9Y3I0	tRNA-splicing ligase RtcB homolog OS=Homo sapiens GN=RTCB PE=1 SV=1
P84090	Enhancer of rudimentary homolog OS=Homo sapiens GN=ERH PE=1 SV=1
P56199	Integrin alpha-1 OS=Homo sapiens GN=ITGA1 PE=1 SV=2
O14662	Syntaxin-16 OS=Homo sapiens GN=STX16 PE=1 SV=3
P16070	CD44 antigen OS=Homo sapiens GN=CD44 PE=1 SV=3
Q15363	Transmembrane emp24 domain-containing protein 2 OS=Homo sapiens GN=TMED2 PE=1 SV=1
Q8IVN8	Somatomedin-B and thrombospondin type-1 domain-containing protein OS=Homo sapiens GN=SBSPON PE=1 SV=2
O60716	Catenin delta-1 OS=Homo sapiens GN=CTNND1 PE=1 SV=1
P62269	40S ribosomal protein S18 OS=Homo sapiens GN=RPS18 PE=1 SV=3
Q9C0E8	Protein lunapark OS=Homo sapiens GN=LNP PE=1 SV=2
Q14156	Protein EFR3 homolog A OS=Homo sapiens GN=EFR3A PE=1 SV=2
Q9UMS4	Pre-mRNA-processing factor 19 OS=Homo sapiens GN=PRPF19 PE=1 SV=1
Q9C0C2	182 kDa tankyrase-1-binding protein OS=Homo sapiens GN=TNKS1BP1 PE=1 SV=4
Q13425	Beta-2-syntrophin OS=Homo sapiens GN=SNTB2 PE=1 SV=1
P40121	Macrophage-capping protein OS=Homo sapiens GN=CAPG PE=1 SV=2
Q96S86	Hyaluronan and proteoglycan link protein 3 OS=Homo sapiens GN=HAPLN3 PE=2 SV=1
Q8TC12	Retinol dehydrogenase 11 OS=Homo sapiens GN=RDH11 PE=1 SV=2
P27816	Microtubule-associated protein 4 OS=Homo sapiens GN=MAP4 PE=1 SV=3
Q96QK1	Vacuolar protein sorting-associated protein 35 OS=Homo sapiens GN=VPS35 PE=1 SV=2
Q04941	Proteolipid protein 2 OS=Homo sapiens GN=PLP2 PE=1 SV=1
Q96A65	Exocyst complex component 4 OS=Homo sapiens GN=EXOC4 PE=1 SV=1
P28070	Proteasome subunit beta type-4 OS=Homo sapiens GN=PSMB4 PE=1 SV=4
Q7Z794	Keratin, type II cytoskeletal 1b OS=Homo sapiens GN=KRT77 PE=2 SV=3
P61158	Actin-related protein 3 OS=Homo sapiens GN=ACTR3 PE=1 SV=3
P60891	Ribose-phosphate pyrophosphokinase 1 OS=Homo sapiens GN=PRPS1 PE=1 SV=2
Q9Y240	C-type lectin domain family 11 member A OS=Homo sapiens GN=CLEC11A PE=1 SV=1
P30613	Pyruvate kinase PKLR OS=Homo sapiens GN=PKLR PE=1 SV=2
Q14392	Leucine-rich repeat-containing protein 32 OS=Homo sapiens GN=LRRC32 PE=1 SV=1
Q8IZP0	Abl interactor 1 OS=Homo sapiens GN=ABI1 PE=1 SV=4
P46977	Dolichyl-diphosphooligosaccharide--protein glycosyltransferase subunit STT3A OS=Homo sapiens GN=STT3A PE=1 SV=2
Q53GQ0	Very-long-chain 3-oxoacyl-CoA reductase OS=Homo sapiens GN=HSD17B12 PE=1 SV=2
P29692	Elongation factor 1-delta OS=Homo sapiens GN=EEF1D PE=1 SV=5
O94905	Erlin-2 OS=Homo sapiens GN=ERLIN2 PE=1 SV=1
Q9BXF6	Rab11 family-interacting protein 5 OS=Homo sapiens GN=RAB11FIP5 PE=1 SV=1
P11413	Glucose-6-phosphate 1-dehydrogenase OS=Homo sapiens GN=G6PD PE=1 SV=4
A0A087WW87	Immunoglobulin kappa variable 2-40 OS=Homo sapiens GN=IGKV2-40 PE=3 SV=2
Q8TDX7	Serine/threonine-protein kinase Nek7 OS=Homo sapiens GN=NEK7 PE=1 SV=1
O75116	Rho-associated protein kinase 2 OS=Homo sapiens GN=ROCK2 PE=1 SV=4
P54577	Tyrosine--tRNA ligase, cytoplasmic OS=Homo sapiens GN=YARS PE=1 SV=4
Q9NVJ2	ADP-ribosylation factor-like protein 8B OS=Homo sapiens GN=ARL8B PE=1 SV=1
Q9NR56	Muscleblind-like protein 1 OS=Homo sapiens GN=MBNL1 PE=1 SV=2
O75610	Left-right determination factor 1 OS=Homo sapiens GN=LEFTY1 PE=2 SV=1
P07203	Glutathione peroxidase 1 OS=Homo sapiens GN=GPX1 PE=1 SV=4
Q14344	Guanine nucleotide-binding protein subunit alpha-13 OS=Homo sapiens GN=GNA13 PE=1 SV=2
P46736	Lys-63-specific deubiquitinase BRCC36 OS=Homo sapiens GN=BRCC3 PE=1 SV=2
P30050	60S ribosomal protein L12 OS=Homo sapiens GN=RPL12 PE=1 SV=1
P58397	A disintegrin and metalloproteinase with thrombospondin motifs 12 OS=Homo sapiens GN=ADAMTS12 PE=1 SV=2
P62854	40S ribosomal protein S26 OS=Homo sapiens GN=RPS26 PE=1 SV=3
P05204	Non-histone chromosomal protein HMG-17 OS=Homo sapiens GN=HMGN2 PE=1 SV=3
Q13155	Aminoacyl tRNA synthase complex-interacting multifunctional protein 2 OS=Homo sapiens GN=AIMP2 PE=1 SV=2
Q53GG5	PDZ and LIM domain protein 3 OS=Homo sapiens GN=PDLIM3 PE=1 SV=1
P55786	Puromycin-sensitive aminopeptidase OS=Homo sapiens GN=NPEPPS PE=1 SV=2
Q99729	Heterogeneous nuclear ribonucleoprotein A/B OS=Homo sapiens GN=HNRNPAB PE=1 SV=2
Q641Q3	Meteorin-like protein OS=Homo sapiens GN=METRNL PE=2 SV=1
P02774	Vitamin D-binding protein OS=Homo sapiens GN=GC PE=1 SV=1
P40925	Malate dehydrogenase, cytoplasmic OS=Homo sapiens GN=MDH1 PE=1 SV=4
P55899	IgG receptor FcRn large subunit p51 OS=Homo sapiens GN=FCGRT PE=1 SV=1
P51571	Translocon-associated protein subunit delta OS=Homo sapiens GN=SSR4 PE=1 SV=1
P18124	60S ribosomal protein L7 OS=Homo sapiens GN=RPL7 PE=1 SV=1
Q9NTZ6	RNA-binding protein 12 OS=Homo sapiens GN=RBM12 PE=1 SV=1
O00487	26S proteasome non-ATPase regulatory subunit 14 OS=Homo sapiens GN=PSMD14 PE=1 SV=1
P61026	Ras-related protein Rab-10 OS=Homo sapiens GN=RAB10 PE=1 SV=1
P62263	40S ribosomal protein S14 OS=Homo sapiens GN=RPS14 PE=1 SV=3
O43399	Tumor protein D54 OS=Homo sapiens GN=TPD52L2 PE=1 SV=2
P33121	Long-chain-fatty-acid--CoA ligase 1 OS=Homo sapiens GN=ACSL1 PE=1 SV=1
O43143	Pre-mRNA-splicing factor ATP-dependent RNA helicase DHX15 OS=Homo sapiens GN=DHX15 PE=1 SV=2
Q5JPE7	Nodal modulator 2 OS=Homo sapiens GN=NOMO2 PE=1 SV=1
O60763	General vesicular transport factor p115 OS=Homo sapiens GN=USO1 PE=1 SV=2
P07384	Calpain-1 catalytic subunit OS=Homo sapiens GN=CAPN1 PE=1 SV=1
P48643	T-complex protein 1 subunit epsilon OS=Homo sapiens GN=CCT5 PE=1 SV=1
O00232	26S proteasome non-ATPase regulatory subunit 12 OS=Homo sapiens GN=PSMD12 PE=1 SV=3
Q9H3N1	Thioredoxin-related transmembrane protein 1 OS=Homo sapiens GN=TMX1 PE=1 SV=1
Q9UKM9	RNA-binding protein Raly OS=Homo sapiens GN=RALY PE=1 SV=1
Q9NZ01	Very-long-chain enoyl-CoA reductase OS=Homo sapiens GN=TECR PE=1 SV=1
P61009	Signal peptidase complex subunit 3 OS=Homo sapiens GN=SPCS3 PE=1 SV=1
P55884	Eukaryotic translation initiation factor 3 subunit B OS=Homo sapiens GN=EIF3B PE=1 SV=3
Q9P0L0	Vesicle-associated membrane protein-associated protein A OS=Homo sapiens GN=VAPA PE=1 SV=3
O43237	Cytoplasmic dynein 1 light intermediate chain 2 OS=Homo sapiens GN=DYNC1LI2 PE=1 SV=1
Q9HD45	Transmembrane 9 superfamily member 3 OS=Homo sapiens GN=TM9SF3 PE=1 SV=2
P00736	Complement C1r subcomponent OS=Homo sapiens GN=C1R PE=1 SV=2
Q96AG4	Leucine-rich repeat-containing protein 59 OS=Homo sapiens GN=LRRC59 PE=1 SV=1
P10301	Ras-related protein R-Ras OS=Homo sapiens GN=RRAS PE=1 SV=1
P62829	60S ribosomal protein L23 OS=Homo sapiens GN=RPL23 PE=1 SV=1
Q9Y295	Developmentally-regulated GTP-binding protein 1 OS=Homo sapiens GN=DRG1 PE=1 SV=1
P30479	HLA class I histocompatibility antigen, B-41 alpha chain OS=Homo sapiens GN=HLA-B PE=1 SV=1
P00505	Aspartate aminotransferase, mitochondrial OS=Homo sapiens GN=GOT2 PE=1 SV=3
O94808	Glutamine--fructose-6-phosphate aminotransferase [isomerizing] 2 OS=Homo sapiens GN=GFPT2 PE=1 SV=3
Q9Y2X3	Nucleolar protein 58 OS=Homo sapiens GN=NOP58 PE=1 SV=1
O75351	Vacuolar protein sorting-associated protein 4B OS=Homo sapiens GN=VPS4B PE=1 SV=2
Q14165	Malectin OS=Homo sapiens GN=MLEC PE=1 SV=1
P39023	60S ribosomal protein L3 OS=Homo sapiens GN=RPL3 PE=1 SV=2
P35442	Thrombospondin-2 OS=Homo sapiens GN=THBS2 PE=1 SV=2
Q12769	Nuclear pore complex protein Nup160 OS=Homo sapiens GN=NUP160 PE=1 SV=3
P35268	60S ribosomal protein L22 OS=Homo sapiens GN=RPL22 PE=1 SV=2
Q8N474	Secreted frizzled-related protein 1 OS=Homo sapiens GN=SFRP1 PE=1 SV=1
Q16563	Synaptophysin-like protein 1 OS=Homo sapiens GN=SYPL1 PE=1 SV=1
Q6UX71	Plexin domain-containing protein 2 OS=Homo sapiens GN=PLXDC2 PE=1 SV=1
P02766	Transthyretin OS=Homo sapiens GN=TTR PE=1 SV=1
Q02809	Procollagen-lysine,2-oxoglutarate 5-dioxygenase 1 OS=Homo sapiens GN=PLOD1 PE=1 SV=2
P16615	Sarcoplasmic/endoplasmic reticulum calcium ATPase 2 OS=Homo sapiens GN=ATP2A2 PE=1 SV=1
P16402	Histone H1.3 OS=Homo sapiens GN=HIST1H1D PE=1 SV=2
Q16647	Prostacyclin synthase OS=Homo sapiens GN=PTGIS PE=1 SV=1
Q9Y6M1	Insulin-like growth factor 2 mRNA-binding protein 2 OS=Homo sapiens GN=IGF2BP2 PE=1 SV=2
P62330	ADP-ribosylation factor 6 OS=Homo sapiens GN=ARF6 PE=1 SV=2
Q969X5	Endoplasmic reticulum-Golgi intermediate compartment protein 1 OS=Homo sapiens GN=ERGIC1 PE=1 SV=1
Q15029	116 kDa U5 small nuclear ribonucleoprotein component OS=Homo sapiens GN=EFTUD2 PE=1 SV=1
P27797	Calreticulin OS=Homo sapiens GN=CALR PE=1 SV=1
Q96P48	Arf-GAP with Rho-GAP domain, ANK repeat and PH domain-containing protein 1 OS=Homo sapiens GN=ARAP1 PE=1 SV=3
O60664	Perilipin-3 OS=Homo sapiens GN=PLIN3 PE=1 SV=3
P55735	Protein SEC13 homolog OS=Homo sapiens GN=SEC13 PE=1 SV=3
P31947	14-3-3 protein sigma OS=Homo sapiens GN=SFN PE=1 SV=1
P12429	Annexin A3 OS=Homo sapiens GN=ANXA3 PE=1 SV=3
P23246	Splicing factor, proline- and glutamine-rich OS=Homo sapiens GN=SFPQ PE=1 SV=2
Q9BT78	COP9 signalosome complex subunit 4 OS=Homo sapiens GN=COPS4 PE=1 SV=1
P01116	GTPase KRas OS=Homo sapiens GN=KRAS PE=1 SV=1
Q9BZE4	Nucleolar GTP-binding protein 1 OS=Homo sapiens GN=GTPBP4 PE=1 SV=3
Q9Y4H2	Insulin receptor substrate 2 OS=Homo sapiens GN=IRS2 PE=1 SV=2
P02746	Complement C1q subcomponent subunit B OS=Homo sapiens GN=C1QB PE=1 SV=3
Q92747	Actin-related protein 2/3 complex subunit 1A OS=Homo sapiens GN=ARPC1A PE=1 SV=2
Q99735	Microsomal glutathione S-transferase 2 OS=Homo sapiens GN=MGST2 PE=1 SV=1
P54619	5'-AMP-activated protein kinase subunit gamma-1 OS=Homo sapiens GN=PRKAG1 PE=1 SV=1
O15460	Prolyl 4-hydroxylase subunit alpha-2 OS=Homo sapiens GN=P4HA2 PE=1 SV=1
Q8NDA8	Maestro heat-like repeat-containing protein family member 1 OS=Homo sapiens GN=MROH1 PE=2 SV=3
P49748	Very long-chain specific acyl-CoA dehydrogenase, mitochondrial OS=Homo sapiens GN=ACADVL PE=1 SV=1
P48729	Casein kinase I isoform alpha OS=Homo sapiens GN=CSNK1A1 PE=1 SV=2
P62861	40S ribosomal protein S30 OS=Homo sapiens GN=FAU PE=1 SV=1
Q96QG7	Myotubularin-related protein 9 OS=Homo sapiens GN=MTMR9 PE=1 SV=1
O14495	Phospholipid phosphatase 3 OS=Homo sapiens GN=PLPP3 PE=1 SV=1
Q02952	A-kinase anchor protein 12 OS=Homo sapiens GN=AKAP12 PE=1 SV=4
P01019	Angiotensinogen OS=Homo sapiens GN=AGT PE=1 SV=1
P62249	40S ribosomal protein S16 OS=Homo sapiens GN=RPS16 PE=1 SV=2
O00231	26S proteasome non-ATPase regulatory subunit 11 OS=Homo sapiens GN=PSMD11 PE=1 SV=3
Q96RF0	Sorting nexin-18 OS=Homo sapiens GN=SNX18 PE=1 SV=2
Q15393	Splicing factor 3B subunit 3 OS=Homo sapiens GN=SF3B3 PE=1 SV=4
P26196	Probable ATP-dependent RNA helicase DDX6 OS=Homo sapiens GN=DDX6 PE=1 SV=2
Q16643	Drebrin OS=Homo sapiens GN=DBN1 PE=1 SV=4
P50148	Guanine nucleotide-binding protein G(q) subunit alpha OS=Homo sapiens GN=GNAQ PE=1 SV=4
P07814	Bifunctional glutamate/proline--tRNA ligase OS=Homo sapiens GN=EPRS PE=1 SV=5
P06744	Glucose-6-phosphate isomerase OS=Homo sapiens GN=GPI PE=1 SV=4
Q6K0P9	Pyrin and HIN domain-containing protein 1 OS=Homo sapiens GN=PYHIN1 PE=1 SV=1
P61353	60S ribosomal protein L27 OS=Homo sapiens GN=RPL27 PE=1 SV=2
P18065	Insulin-like growth factor-binding protein 2 OS=Homo sapiens GN=IGFBP2 PE=1 SV=2
Q12965	Unconventional myosin-Ie OS=Homo sapiens GN=MYO1E PE=1 SV=2
O95817	BAG family molecular chaperone regulator 3 OS=Homo sapiens GN=BAG3 PE=1 SV=3
Q9UBC2	Epidermal growth factor receptor substrate 15-like 1 OS=Homo sapiens GN=EPS15L1 PE=1 SV=1
Q99829	Copine-1 OS=Homo sapiens GN=CPNE1 PE=1 SV=1
Q9Y6Q5	AP-1 complex subunit mu-2 OS=Homo sapiens GN=AP1M2 PE=1 SV=4
Q92522	Histone H1x OS=Homo sapiens GN=H1FX PE=1 SV=1
P58215	Lysyl oxidase homolog 3 OS=Homo sapiens GN=LOXL3 PE=1 SV=1
P46459	Vesicle-fusing ATPase OS=Homo sapiens GN=NSF PE=1 SV=3
P00403	Cytochrome c oxidase subunit 2 OS=Homo sapiens GN=MT-CO2 PE=1 SV=1
P78344	Eukaryotic translation initiation factor 4 gamma 2 OS=Homo sapiens GN=EIF4G2 PE=1 SV=1
P29144	Tripeptidyl-peptidase 2 OS=Homo sapiens GN=TPP2 PE=1 SV=4
P20073	Annexin A7 OS=Homo sapiens GN=ANXA7 PE=1 SV=3
Q15008	26S proteasome non-ATPase regulatory subunit 6 OS=Homo sapiens GN=PSMD6 PE=1 SV=1
Q9NZJ7	Mitochondrial carrier homolog 1 OS=Homo sapiens GN=MTCH1 PE=1 SV=1
P01011	Alpha-1-antichymotrypsin OS=Homo sapiens GN=SERPINA3 PE=1 SV=2
Q14185	Dedicator of cytokinesis protein 1 OS=Homo sapiens GN=DOCK1 PE=1 SV=2
O43301	Heat shock 70 kDa protein 12A OS=Homo sapiens GN=HSPA12A PE=1 SV=2
Q9NYL4	Peptidyl-prolyl cis-trans isomerase FKBP11 OS=Homo sapiens GN=FKBP11 PE=1 SV=1
Q9UNF0	Protein kinase C and casein kinase substrate in neurons protein 2 OS=Homo sapiens GN=PACSIN2 PE=1 SV=2
Q9UQM7	Calcium/calmodulin-dependent protein kinase type II subunit alpha OS=Homo sapiens GN=CAMK2A PE=1 SV=2
Q9P0V9	Septin-10 OS=Homo sapiens GN=SEPT10 PE=1 SV=2
P55795	Heterogeneous nuclear ribonucleoprotein H2 OS=Homo sapiens GN=HNRNPH2 PE=1 SV=1
P34932	Heat shock 70 kDa protein 4 OS=Homo sapiens GN=HSPA4 PE=1 SV=4
O14907	Tax1-binding protein 3 OS=Homo sapiens GN=TAX1BP3 PE=1 SV=2
Q92556	Engulfment and cell motility protein 1 OS=Homo sapiens GN=ELMO1 PE=1 SV=2
Q8IVL6	Prolyl 3-hydroxylase 3 OS=Homo sapiens GN=P3H3 PE=1 SV=1
P27448	MAP/microtubule affinity-regulating kinase 3 OS=Homo sapiens GN=MARK3 PE=1 SV=4
P54886	Delta-1-pyrroline-5-carboxylate synthase OS=Homo sapiens GN=ALDH18A1 PE=1 SV=2
Q6UWY5	Olfactomedin-like protein 1 OS=Homo sapiens GN=OLFML1 PE=1 SV=2
Q8N8S7	Protein enabled homolog OS=Homo sapiens GN=ENAH PE=1 SV=2
P22314	Ubiquitin-like modifier-activating enzyme 1 OS=Homo sapiens GN=UBA1 PE=1 SV=3
Q96PK6	RNA-binding protein 14 OS=Homo sapiens GN=RBM14 PE=1 SV=2
O60684	Importin subunit alpha-7 OS=Homo sapiens GN=KPNA6 PE=1 SV=1
Q99627	COP9 signalosome complex subunit 8 OS=Homo sapiens GN=COPS8 PE=1 SV=1
Q96JB6	Lysyl oxidase homolog 4 OS=Homo sapiens GN=LOXL4 PE=1 SV=1
Q9H2S6	Tenomodulin OS=Homo sapiens GN=TNMD PE=1 SV=1
Q13547	Histone deacetylase 1 OS=Homo sapiens GN=HDAC1 PE=1 SV=1
Q92734	Protein TFG OS=Homo sapiens GN=TFG PE=1 SV=2
P16234	Platelet-derived growth factor receptor alpha OS=Homo sapiens GN=PDGFRA PE=1 SV=1
Q9H0R5	Guanylate-binding protein 3 OS=Homo sapiens GN=GBP3 PE=1 SV=3
Q8IZP2	Putative protein FAM10A4 OS=Homo sapiens GN=ST13P4 PE=5 SV=1
P09496	Clathrin light chain A OS=Homo sapiens GN=CLTA PE=1 SV=1
P04632	Calpain small subunit 1 OS=Homo sapiens GN=CAPNS1 PE=1 SV=1
Q96L92	Sorting nexin-27 OS=Homo sapiens GN=SNX27 PE=1 SV=2
P61758	Prefoldin subunit 3 OS=Homo sapiens GN=VBP1 PE=1 SV=3
P40926	Malate dehydrogenase, mitochondrial OS=Homo sapiens GN=MDH2 PE=1 SV=3
P29373	Cellular retinoic acid-binding protein 2 OS=Homo sapiens GN=CRABP2 PE=1 SV=2
Q9HC35	Echinoderm microtubule-associated protein-like 4 OS=Homo sapiens GN=EML4 PE=1 SV=3
P48444	Coatomer subunit delta OS=Homo sapiens GN=ARCN1 PE=1 SV=1
Q12797	Aspartyl/asparaginyl beta-hydroxylase OS=Homo sapiens GN=ASPH PE=1 SV=3
O15260	Surfeit locus protein 4 OS=Homo sapiens GN=SURF4 PE=1 SV=3
P49207	60S ribosomal protein L34 OS=Homo sapiens GN=RPL34 PE=1 SV=3
Q00577	Transcriptional activator protein Pur-alpha OS=Homo sapiens GN=PURA PE=1 SV=2
O14735	CDP-diacylglycerol--inositol 3-phosphatidyltransferase OS=Homo sapiens GN=CDIPT PE=1 SV=1
O00483	Cytochrome c oxidase subunit NDUFA4 OS=Homo sapiens GN=NDUFA4 PE=1 SV=1
O43809	Cleavage and polyadenylation specificity factor subunit 5 OS=Homo sapiens GN=NUDT21 PE=1 SV=1
Q13445	Transmembrane emp24 domain-containing protein 1 OS=Homo sapiens GN=TMED1 PE=1 SV=1
Q9UI12	V-type proton ATPase subunit H OS=Homo sapiens GN=ATP6V1H PE=1 SV=1
P48556	26S proteasome non-ATPase regulatory subunit 8 OS=Homo sapiens GN=PSMD8 PE=1 SV=2
P62851	40S ribosomal protein S25 OS=Homo sapiens GN=RPS25 PE=1 SV=1
P13727	Bone marrow proteoglycan OS=Homo sapiens GN=PRG2 PE=1 SV=2
Q92633	Lysophosphatidic acid receptor 1 OS=Homo sapiens GN=LPAR1 PE=1 SV=3
Q13464	Rho-associated protein kinase 1 OS=Homo sapiens GN=ROCK1 PE=1 SV=1
Q6NUK1	Calcium-binding mitochondrial carrier protein SCaMC-1 OS=Homo sapiens GN=SLC25A24 PE=1 SV=2
P28066	Proteasome subunit alpha type-5 OS=Homo sapiens GN=PSMA5 PE=1 SV=3
P35998	26S protease regulatory subunit 7 OS=Homo sapiens GN=PSMC2 PE=1 SV=3
P53677	AP-3 complex subunit mu-2 OS=Homo sapiens GN=AP3M2 PE=2 SV=1
P78386	Keratin, type II cuticular Hb5 OS=Homo sapiens GN=KRT85 PE=1 SV=1
P21926	CD9 antigen OS=Homo sapiens GN=CD9 PE=1 SV=4
Q9Y2X7	ARF GTPase-activating protein GIT1 OS=Homo sapiens GN=GIT1 PE=1 SV=2
Q9NYL9	Tropomodulin-3 OS=Homo sapiens GN=TMOD3 PE=1 SV=1
Q8NFW8	N-acylneuraminate cytidylyltransferase OS=Homo sapiens GN=CMAS PE=1 SV=2
Q15811	Intersectin-1 OS=Homo sapiens GN=ITSN1 PE=1 SV=3
P30153	Serine/threonine-protein phosphatase 2A 65 kDa regulatory subunit A alpha isoform OS=Homo sapiens GN=PPP2R1A PE=1 SV=4
P84098	60S ribosomal protein L19 OS=Homo sapiens GN=RPL19 PE=1 SV=1
O43169	Cytochrome b5 type B OS=Homo sapiens GN=CYB5B PE=1 SV=2
A1L0T0	Acetolactate synthase-like protein OS=Homo sapiens GN=ILVBL PE=1 SV=2
O76061	Stanniocalcin-2 OS=Homo sapiens GN=STC2 PE=1 SV=1
Q96KP1	Exocyst complex component 2 OS=Homo sapiens GN=EXOC2 PE=1 SV=1
Q93009	Ubiquitin carboxyl-terminal hydrolase 7 OS=Homo sapiens GN=USP7 PE=1 SV=2
P35613	Basigin OS=Homo sapiens GN=BSG PE=1 SV=2
Q96EE3	Nucleoporin SEH1 OS=Homo sapiens GN=SEH1L PE=1 SV=3
Q9Y262	Eukaryotic translation initiation factor 3 subunit L OS=Homo sapiens GN=EIF3L PE=1 SV=1
Q96AX1	Vacuolar protein sorting-associated protein 33A OS=Homo sapiens GN=VPS33A PE=1 SV=1
P50453	Serpin B9 OS=Homo sapiens GN=SERPINB9 PE=1 SV=1
Q1KMD3	Heterogeneous nuclear ribonucleoprotein U-like protein 2 OS=Homo sapiens GN=HNRNPUL2 PE=1 SV=1
Q12874	Splicing factor 3A subunit 3 OS=Homo sapiens GN=SF3A3 PE=1 SV=1
Q15424	Scaffold attachment factor B1 OS=Homo sapiens GN=SAFB PE=1 SV=4
P46776	60S ribosomal protein L27a OS=Homo sapiens GN=RPL27A PE=1 SV=2
P00734	Prothrombin OS=Homo sapiens GN=F2 PE=1 SV=2
Q27J81	Inverted formin-2 OS=Homo sapiens GN=INF2 PE=1 SV=2
P09661	U2 small nuclear ribonucleoprotein A' OS=Homo sapiens GN=SNRPA1 PE=1 SV=2
Q9H0T7	Ras-related protein Rab-17 OS=Homo sapiens GN=RAB17 PE=1 SV=2
P62847	40S ribosomal protein S24 OS=Homo sapiens GN=RPS24 PE=1 SV=1
Q12884	Prolyl endopeptidase FAP OS=Homo sapiens GN=FAP PE=1 SV=5
Q32P28	Prolyl 3-hydroxylase 1 OS=Homo sapiens GN=P3H1 PE=1 SV=2
Q4LDE5	Sushi, von Willebrand factor type A, EGF and pentraxin domain-containing protein 1 OS=Homo sapiens GN=SVEP1 PE=1 SV=3
P22897	Macrophage mannose receptor 1 OS=Homo sapiens GN=MRC1 PE=1 SV=1
Q969V3	Nicalin OS=Homo sapiens GN=NCLN PE=1 SV=2
P26639	Threonine--tRNA ligase, cytoplasmic OS=Homo sapiens GN=TARS PE=1 SV=3
P31949	Protein S100-A11 OS=Homo sapiens GN=S100A11 PE=1 SV=2
P09012	U1 small nuclear ribonucleoprotein A OS=Homo sapiens GN=SNRPA PE=1 SV=3
P61106	Ras-related protein Rab-14 OS=Homo sapiens GN=RAB14 PE=1 SV=4
O15372	Eukaryotic translation initiation factor 3 subunit H OS=Homo sapiens GN=EIF3H PE=1 SV=1
P07358	Complement component C8 beta chain OS=Homo sapiens GN=C8B PE=1 SV=3
P17612	cAMP-dependent protein kinase catalytic subunit alpha OS=Homo sapiens GN=PRKACA PE=1 SV=2
Q8TDG2	Actin-related protein T1 OS=Homo sapiens GN=ACTRT1 PE=2 SV=2
O60313	Dynamin-like 120 kDa protein, mitochondrial OS=Homo sapiens GN=OPA1 PE=1 SV=3
Q96QR8	Transcriptional activator protein Pur-beta OS=Homo sapiens GN=PURB PE=1 SV=3
Q92878	DNA repair protein RAD50 OS=Homo sapiens GN=RAD50 PE=1 SV=1
P62917	60S ribosomal protein L8 OS=Homo sapiens GN=RPL8 PE=1 SV=2
Q96DA0	Zymogen granule protein 16 homolog B OS=Homo sapiens GN=ZG16B PE=1 SV=3
P67870	Casein kinase II subunit beta OS=Homo sapiens GN=CSNK2B PE=1 SV=1
P14678	Small nuclear ribonucleoprotein-associated proteins B and B' OS=Homo sapiens GN=SNRPB PE=1 SV=2
P55061	Bax inhibitor 1 OS=Homo sapiens GN=TMBIM6 PE=1 SV=2
P56556	NADH dehydrogenase [ubiquinone] 1 alpha subcomplex subunit 6 OS=Homo sapiens GN=NDUFA6 PE=1 SV=3
Q92621	Nuclear pore complex protein Nup205 OS=Homo sapiens GN=NUP205 PE=1 SV=3
P05388	60S acidic ribosomal protein P0 OS=Homo sapiens GN=RPLP0 PE=1 SV=1
Q96P44	Collagen alpha-1(XXI) chain OS=Homo sapiens GN=COL21A1 PE=2 SV=1
P40261	Nicotinamide N-methyltransferase OS=Homo sapiens GN=NNMT PE=1 SV=1
P19623	Spermidine synthase OS=Homo sapiens GN=SRM PE=1 SV=1
Q9P0I2	ER membrane protein complex subunit 3 OS=Homo sapiens GN=EMC3 PE=1 SV=3
Q9Y223	Bifunctional UDP-N-acetylglucosamine 2-epimerase/N-acetylmannosamine kinase OS=Homo sapiens GN=GNE PE=1 SV=1
O76024	Wolframin OS=Homo sapiens GN=WFS1 PE=1 SV=2
P04181	Ornithine aminotransferase, mitochondrial OS=Homo sapiens GN=OAT PE=1 SV=1
P02747	Complement C1q subcomponent subunit C OS=Homo sapiens GN=C1QC PE=1 SV=3
P07305	Histone H1.0 OS=Homo sapiens GN=H1F0 PE=1 SV=3
Q9H792	Pseudopodium-enriched atypical kinase 1 OS=Homo sapiens GN=PEAK1 PE=1 SV=4
P53007	Tricarboxylate transport protein, mitochondrial OS=Homo sapiens GN=SLC25A1 PE=1 SV=2
Q14108	Lysosome membrane protein 2 OS=Homo sapiens GN=SCARB2 PE=1 SV=2
O95394	Phosphoacetylglucosamine mutase OS=Homo sapiens GN=PGM3 PE=1 SV=1
Q02218	2-oxoglutarate dehydrogenase, mitochondrial OS=Homo sapiens GN=OGDH PE=1 SV=3
P14207	Folate receptor beta OS=Homo sapiens GN=FOLR2 PE=1 SV=4
P50914	60S ribosomal protein L14 OS=Homo sapiens GN=RPL14 PE=1 SV=4
O95573	Long-chain-fatty-acid--CoA ligase 3 OS=Homo sapiens GN=ACSL3 PE=1 SV=3
O00264	Membrane-associated progesterone receptor component 1 OS=Homo sapiens GN=PGRMC1 PE=1 SV=3
Q6GQQ9	OTU domain-containing protein 7B OS=Homo sapiens GN=OTUD7B PE=1 SV=1
P09525	Annexin A4 OS=Homo sapiens GN=ANXA4 PE=1 SV=4
O15427	Monocarboxylate transporter 4 OS=Homo sapiens GN=SLC16A3 PE=1 SV=1
Q13263	Transcription intermediary factor 1-beta OS=Homo sapiens GN=TRIM28 PE=1 SV=5
Q969Q0	60S ribosomal protein L36a-like OS=Homo sapiens GN=RPL36AL PE=1 SV=3
O75832	26S proteasome non-ATPase regulatory subunit 10 OS=Homo sapiens GN=PSMD10 PE=1 SV=1
Q86SJ2	Amphoterin-induced protein 2 OS=Homo sapiens GN=AMIGO2 PE=1 SV=1
P43307	Translocon-associated protein subunit alpha OS=Homo sapiens GN=SSR1 PE=1 SV=3
Q9Y4F1	FERM, RhoGEF and pleckstrin domain-containing protein 1 OS=Homo sapiens GN=FARP1 PE=1 SV=1
Q9H0U3	Magnesium transporter protein 1 OS=Homo sapiens GN=MAGT1 PE=1 SV=1
P15291	Beta-1,4-galactosyltransferase 1 OS=Homo sapiens GN=B4GALT1 PE=1 SV=5
P24752	Acetyl-CoA acetyltransferase, mitochondrial OS=Homo sapiens GN=ACAT1 PE=1 SV=1
Q8TB61	Adenosine 3'-phospho 5'-phosphosulfate transporter 1 OS=Homo sapiens GN=SLC35B2 PE=1 SV=1
O60641	Clathrin coat assembly protein AP180 OS=Homo sapiens GN=SNAP91 PE=1 SV=2
P19784	Casein kinase II subunit alpha' OS=Homo sapiens GN=CSNK2A2 PE=1 SV=1
Q15067	Peroxisomal acyl-coenzyme A oxidase 1 OS=Homo sapiens GN=ACOX1 PE=1 SV=3
Q9H3G5	Probable serine carboxypeptidase CPVL OS=Homo sapiens GN=CPVL PE=1 SV=2
P47712	Cytosolic phospholipase A2 OS=Homo sapiens GN=PLA2G4A PE=1 SV=2
Q96TA1	Niban-like protein 1 OS=Homo sapiens GN=FAM129B PE=1 SV=3
Q07960	Rho GTPase-activating protein 1 OS=Homo sapiens GN=ARHGAP1 PE=1 SV=1
O14684	Prostaglandin E synthase OS=Homo sapiens GN=PTGES PE=1 SV=2
Q5T4S7	E3 ubiquitin-protein ligase UBR4 OS=Homo sapiens GN=UBR4 PE=1 SV=1
Q15084	Protein disulfide-isomerase A6 OS=Homo sapiens GN=PDIA6 PE=1 SV=1
P00367	Glutamate dehydrogenase 1, mitochondrial OS=Homo sapiens GN=GLUD1 PE=1 SV=2
P06748	Nucleophosmin OS=Homo sapiens GN=NPM1 PE=1 SV=2
Q8IVT5	Kinase suppressor of Ras 1 OS=Homo sapiens GN=KSR1 PE=1 SV=3
Q86VN1	Vacuolar protein-sorting-associated protein 36 OS=Homo sapiens GN=VPS36 PE=1 SV=1
Q0ZGT2	Nexilin OS=Homo sapiens GN=NEXN PE=1 SV=1
P06681	Complement C2 OS=Homo sapiens GN=C2 PE=1 SV=2
Q6P2Q9	Pre-mRNA-processing-splicing factor 8 OS=Homo sapiens GN=PRPF8 PE=1 SV=2
P11177	Pyruvate dehydrogenase E1 component subunit beta, mitochondrial OS=Homo sapiens GN=PDHB PE=1 SV=3
P02760	Protein AMBP OS=Homo sapiens GN=AMBP PE=1 SV=1
Q9NZB2	Constitutive coactivator of PPAR-gamma-like protein 1 OS=Homo sapiens GN=FAM120A PE=1 SV=2
P04217	Alpha-1B-glycoprotein OS=Homo sapiens GN=A1BG PE=1 SV=4
Q969M3	Protein YIPF5 OS=Homo sapiens GN=YIPF5 PE=1 SV=1
P00492	Hypoxanthine-guanine phosphoribosyltransferase OS=Homo sapiens GN=HPRT1 PE=1 SV=2
Q6UXI9	Nephronectin OS=Homo sapiens GN=NPNT PE=2 SV=3
P43490	Nicotinamide phosphoribosyltransferase OS=Homo sapiens GN=NAMPT PE=1 SV=1
O95747	Serine/threonine-protein kinase OSR1 OS=Homo sapiens GN=OXSR1 PE=1 SV=1
Q9NSD9	Phenylalanine--tRNA ligase beta subunit OS=Homo sapiens GN=FARSB PE=1 SV=3
Q7Z6Z7	E3 ubiquitin-protein ligase HUWE1 OS=Homo sapiens GN=HUWE1 PE=1 SV=3
P01344	Insulin-like growth factor II OS=Homo sapiens GN=IGF2 PE=1 SV=1
Q9UGM5	Fetuin-B OS=Homo sapiens GN=FETUB PE=1 SV=2
Q8TED1	Probable glutathione peroxidase 8 OS=Homo sapiens GN=GPX8 PE=1 SV=2
P08582	Melanotransferrin OS=Homo sapiens GN=MELTF PE=1 SV=2
P52788	Spermine synthase OS=Homo sapiens GN=SMS PE=1 SV=2
P01031	Complement C5 OS=Homo sapiens GN=C5 PE=1 SV=4
P04049	RAF proto-oncogene serine/threonine-protein kinase OS=Homo sapiens GN=RAF1 PE=1 SV=1
Q96N66	Lysophospholipid acyltransferase 7 OS=Homo sapiens GN=MBOAT7 PE=1 SV=2
Q13616	Cullin-1 OS=Homo sapiens GN=CUL1 PE=1 SV=2
Q05516	Zinc finger and BTB domain-containing protein 16 OS=Homo sapiens GN=ZBTB16 PE=1 SV=2
Q5VZM2	Ras-related GTP-binding protein B OS=Homo sapiens GN=RRAGB PE=1 SV=1
O15173	Membrane-associated progesterone receptor component 2 OS=Homo sapiens GN=PGRMC2 PE=1 SV=1
Q01433	AMP deaminase 2 OS=Homo sapiens GN=AMPD2 PE=1 SV=2
Q14974	Importin subunit beta-1 OS=Homo sapiens GN=KPNB1 PE=1 SV=2
O95342	Bile salt export pump OS=Homo sapiens GN=ABCB11 PE=1 SV=2
P10515	Dihydrolipoyllysine-residue acetyltransferase component of pyruvate dehydrogenase complex, mitochondrial OS=Homo sapiens GN=DLAT PE=1 SV=3
Q13643	Four and a half LIM domains protein 3 OS=Homo sapiens GN=FHL3 PE=1 SV=4
O00203	AP-3 complex subunit beta-1 OS=Homo sapiens GN=AP3B1 PE=1 SV=3
Q15052	Rho guanine nucleotide exchange factor 6 OS=Homo sapiens GN=ARHGEF6 PE=1 SV=2
Q9Y5S2	Serine/threonine-protein kinase MRCK beta OS=Homo sapiens GN=CDC42BPB PE=1 SV=2
Q9Y5X3	Sorting nexin-5 OS=Homo sapiens GN=SNX5 PE=1 SV=1
Q92900	Regulator of nonsense transcripts 1 OS=Homo sapiens GN=UPF1 PE=1 SV=2
Q92538	Golgi-specific brefeldin A-resistance guanine nucleotide exchange factor 1 OS=Homo sapiens GN=GBF1 PE=1 SV=2
O75339	Cartilage intermediate layer protein 1 OS=Homo sapiens GN=CILP PE=1 SV=4
Q6ZR08	Dynein heavy chain 12, axonemal OS=Homo sapiens GN=DNAH12 PE=2 SV=2
O95168	NADH dehydrogenase [ubiquinone] 1 beta subcomplex subunit 4 OS=Homo sapiens GN=NDUFB4 PE=1 SV=3
Q6YHK3	CD109 antigen OS=Homo sapiens GN=CD109 PE=1 SV=2
P22695	Cytochrome b-c1 complex subunit 2, mitochondrial OS=Homo sapiens GN=UQCRC2 PE=1 SV=3
Q9Y265	RuvB-like 1 OS=Homo sapiens GN=RUVBL1 PE=1 SV=1
Q9UPN3	Microtubule-actin cross-linking factor 1, isoforms 1/2/3/5 OS=Homo sapiens GN=MACF1 PE=1 SV=4
Q9H207	Olfactory receptor 10A5 OS=Homo sapiens GN=OR10A5 PE=2 SV=1
Q86V87	Protein FAM160B2 OS=Homo sapiens GN=FAM160B2 PE=2 SV=2
Q99426	Tubulin-folding cofactor B OS=Homo sapiens GN=TBCB PE=1 SV=2
P13667	Protein disulfide-isomerase A4 OS=Homo sapiens GN=PDIA4 PE=1 SV=2
Q9NPQ8	Synembryn-A OS=Homo sapiens GN=RIC8A PE=1 SV=3
Q13459	Unconventional myosin-IXb OS=Homo sapiens GN=MYO9B PE=1 SV=3
P06730	Eukaryotic translation initiation factor 4E OS=Homo sapiens GN=EIF4E PE=1 SV=2
O00468	Agrin OS=Homo sapiens GN=AGRN PE=1 SV=5
P62906	60S ribosomal protein L10a OS=Homo sapiens GN=RPL10A PE=1 SV=2
P19338	Nucleolin OS=Homo sapiens GN=NCL PE=1 SV=3
O75170	Serine/threonine-protein phosphatase 6 regulatory subunit 2 OS=Homo sapiens GN=PPP6R2 PE=1 SV=2
Q9HB71	Calcyclin-binding protein OS=Homo sapiens GN=CACYBP PE=1 SV=2
Q01814	Plasma membrane calcium-transporting ATPase 2 OS=Homo sapiens GN=ATP2B2 PE=1 SV=2
P11171	Protein 4.1 OS=Homo sapiens GN=EPB41 PE=1 SV=4
P53680	AP-2 complex subunit sigma OS=Homo sapiens GN=AP2S1 PE=1 SV=2
Q6IS14	Eukaryotic translation initiation factor 5A-1-like OS=Homo sapiens GN=EIF5AL1 PE=2 SV=2
Q9UNF1	Melanoma-associated antigen D2 OS=Homo sapiens GN=MAGED2 PE=1 SV=2
Q13618	Cullin-3 OS=Homo sapiens GN=CUL3 PE=1 SV=2
Q8NCH0	Carbohydrate sulfotransferase 14 OS=Homo sapiens GN=CHST14 PE=1 SV=2
O75635	Serpin B7 OS=Homo sapiens GN=SERPINB7 PE=1 SV=1
P36957	Dihydrolipoyllysine-residue succinyltransferase component of 2-oxoglutarate dehydrogenase complex, mitochondrial OS=Homo sapiens GN=DLST PE=1 SV=4
Q9GZR7	ATP-dependent RNA helicase DDX24 OS=Homo sapiens GN=DDX24 PE=1 SV=1
Q99836	Myeloid differentiation primary response protein MyD88 OS=Homo sapiens GN=MYD88 PE=1 SV=1
Q9NZJ4	Sacsin OS=Homo sapiens GN=SACS PE=1 SV=2
Q9Y570	Protein phosphatase methylesterase 1 OS=Homo sapiens GN=PPME1 PE=1 SV=3
P31150	Rab GDP dissociation inhibitor alpha OS=Homo sapiens GN=GDI1 PE=1 SV=2
Q13232	Nucleoside diphosphate kinase 3 OS=Homo sapiens GN=NME3 PE=1 SV=2
Q5THJ4	Vacuolar protein sorting-associated protein 13D OS=Homo sapiens GN=VPS13D PE=1 SV=2
O60493	Sorting nexin-3 OS=Homo sapiens GN=SNX3 PE=1 SV=3
P35568	Insulin receptor substrate 1 OS=Homo sapiens GN=IRS1 PE=1 SV=1
Q15046	Lysine--tRNA ligase OS=Homo sapiens GN=KARS PE=1 SV=3
Q02878	60S ribosomal protein L6 OS=Homo sapiens GN=RPL6 PE=1 SV=3
Q08722	Leukocyte surface antigen CD47 OS=Homo sapiens GN=CD47 PE=1 SV=1
P11172	Uridine 5'-monophosphate synthase OS=Homo sapiens GN=UMPS PE=1 SV=1
Q9NVN8	Guanine nucleotide-binding protein-like 3-like protein OS=Homo sapiens GN=GNL3L PE=1 SV=1
Q70UQ0	Inhibitor of nuclear factor kappa-B kinase-interacting protein OS=Homo sapiens GN=IKBIP PE=1 SV=1
Q13724	Mannosyl-oligosaccharide glucosidase OS=Homo sapiens GN=MOGS PE=1 SV=5
Q13033	Striatin-3 OS=Homo sapiens GN=STRN3 PE=1 SV=3
Q15629	Translocating chain-associated membrane protein 1 OS=Homo sapiens GN=TRAM1 PE=1 SV=3
Q63ZY3	KN motif and ankyrin repeat domain-containing protein 2 OS=Homo sapiens GN=KANK2 PE=1 SV=1
Q8TDN6	Ribosome biogenesis protein BRX1 homolog OS=Homo sapiens GN=BRIX1 PE=1 SV=2
Q13098	COP9 signalosome complex subunit 1 OS=Homo sapiens GN=GPS1 PE=1 SV=4
Q9BSJ2	Gamma-tubulin complex component 2 OS=Homo sapiens GN=TUBGCP2 PE=1 SV=2
Q9Y2H0	Disks large-associated protein 4 OS=Homo sapiens GN=DLGAP4 PE=1 SV=3
Q8N3V7	Synaptopodin OS=Homo sapiens GN=SYNPO PE=1 SV=2
P82650	28S ribosomal protein S22, mitochondrial OS=Homo sapiens GN=MRPS22 PE=1 SV=1
Q9Y4Z0	U6 snRNA-associated Sm-like protein LSm4 OS=Homo sapiens GN=LSM4 PE=1 SV=1
Q9BVK6	Transmembrane emp24 domain-containing protein 9 OS=Homo sapiens GN=TMED9 PE=1 SV=2
Q8N1F7	Nuclear pore complex protein Nup93 OS=Homo sapiens GN=NUP93 PE=1 SV=2
P31939	Bifunctional purine biosynthesis protein PURH OS=Homo sapiens GN=ATIC PE=1 SV=3
Q9P283	Semaphorin-5B OS=Homo sapiens GN=SEMA5B PE=2 SV=4
Q9H6Z9	Egl nine homolog 3 OS=Homo sapiens GN=EGLN3 PE=1 SV=1
P02649	Apolipoprotein E OS=Homo sapiens GN=APOE PE=1 SV=1
Q13045	Protein flightless-1 homolog OS=Homo sapiens GN=FLII PE=1 SV=2
Q6UW02	Cytochrome P450 20A1 OS=Homo sapiens GN=CYP20A1 PE=1 SV=1
Q6P0N0	Mis18-binding protein 1 OS=Homo sapiens GN=MIS18BP1 PE=1 SV=1
Q9BUJ2	Heterogeneous nuclear ribonucleoprotein U-like protein 1 OS=Homo sapiens GN=HNRNPUL1 PE=1 SV=2
P00966	Argininosuccinate synthase OS=Homo sapiens GN=ASS1 PE=1 SV=2
O94769	Extracellular matrix protein 2 OS=Homo sapiens GN=ECM2 PE=2 SV=1
P01871	Immunoglobulin heavy constant mu OS=Homo sapiens GN=IGHM PE=1 SV=4
P52209	6-phosphogluconate dehydrogenase, decarboxylating OS=Homo sapiens GN=PGD PE=1 SV=3
P61513	60S ribosomal protein L37a OS=Homo sapiens GN=RPL37A PE=1 SV=2
P28838	Cytosol aminopeptidase OS=Homo sapiens GN=LAP3 PE=1 SV=3
P25786	Proteasome subunit alpha type-1 OS=Homo sapiens GN=PSMA1 PE=1 SV=1
O60486	Plexin-C1 OS=Homo sapiens GN=PLXNC1 PE=1 SV=1
Q9UKG1	DCC-interacting protein 13-alpha OS=Homo sapiens GN=APPL1 PE=1 SV=1
O95352	Ubiquitin-like modifier-activating enzyme ATG7 OS=Homo sapiens GN=ATG7 PE=1 SV=1
Q9UHF1	Epidermal growth factor-like protein 7 OS=Homo sapiens GN=EGFL7 PE=1 SV=3
Q8N1G2	Cap-specific mRNA (nucleoside-2'-O-)-methyltransferase 1 OS=Homo sapiens GN=CMTR1 PE=1 SV=1
O43396	Thioredoxin-like protein 1 OS=Homo sapiens GN=TXNL1 PE=1 SV=3
Q14728	Major facilitator superfamily domain-containing protein 10 OS=Homo sapiens GN=MFSD10 PE=1 SV=1
P52565	Rho GDP-dissociation inhibitor 1 OS=Homo sapiens GN=ARHGDIA PE=1 SV=3
Q9H269	Vacuolar protein sorting-associated protein 16 homolog OS=Homo sapiens GN=VPS16 PE=1 SV=2
Q9UPW5	Cytosolic carboxypeptidase 1 OS=Homo sapiens GN=AGTPBP1 PE=1 SV=3
P62273	40S ribosomal protein S29 OS=Homo sapiens GN=RPS29 PE=1 SV=2
P16190	HLA class I histocompatibility antigen, A-33 alpha chain OS=Homo sapiens GN=HLA-A PE=1 SV=3
Q9NX24	H/ACA ribonucleoprotein complex subunit 2 OS=Homo sapiens GN=NHP2 PE=1 SV=1
Q9Y224	UPF0568 protein C14orf166 OS=Homo sapiens GN=C14orf166 PE=1 SV=1
O00562	Membrane-associated phosphatidylinositol transfer protein 1 OS=Homo sapiens GN=PITPNM1 PE=1 SV=4
Q96SF7	T-box transcription factor TBX15 OS=Homo sapiens GN=TBX15 PE=1 SV=2
Q06323	Proteasome activator complex subunit 1 OS=Homo sapiens GN=PSME1 PE=1 SV=1
Q63HN8	E3 ubiquitin-protein ligase RNF213 OS=Homo sapiens GN=RNF213 PE=1 SV=3
P12956	X-ray repair cross-complementing protein 6 OS=Homo sapiens GN=XRCC6 PE=1 SV=2
Q9ULH1	Arf-GAP with SH3 domain, ANK repeat and PH domain-containing protein 1 OS=Homo sapiens GN=ASAP1 PE=1 SV=4
P62318	Small nuclear ribonucleoprotein Sm D3 OS=Homo sapiens GN=SNRPD3 PE=1 SV=1
P04114	Apolipoprotein B-100 OS=Homo sapiens GN=APOB PE=1 SV=2
Q8IWE4	DCN1-like protein 3 OS=Homo sapiens GN=DCUN1D3 PE=1 SV=1
Q5SW79	Centrosomal protein of 170 kDa OS=Homo sapiens GN=CEP170 PE=1 SV=1
Q8N0U8	Vitamin K epoxide reductase complex subunit 1-like protein 1 OS=Homo sapiens GN=VKORC1L1 PE=1 SV=2
P11233	Ras-related protein Ral-A OS=Homo sapiens GN=RALA PE=1 SV=1
O00410	Importin-5 OS=Homo sapiens GN=IPO5 PE=1 SV=4
Q8NBI5	Solute carrier family 43 member 3 OS=Homo sapiens GN=SLC43A3 PE=1 SV=2
Q5VYK3	Proteasome-associated protein ECM29 homolog OS=Homo sapiens GN=ECM29 PE=1 SV=2
Q8NC56	LEM domain-containing protein 2 OS=Homo sapiens GN=LEMD2 PE=1 SV=1
Q14203	Dynactin subunit 1 OS=Homo sapiens GN=DCTN1 PE=1 SV=3
O75643	U5 small nuclear ribonucleoprotein 200 kDa helicase OS=Homo sapiens GN=SNRNP200 PE=1 SV=2
Q92499	ATP-dependent RNA helicase DDX1 OS=Homo sapiens GN=DDX1 PE=1 SV=2
P02794	Ferritin heavy chain OS=Homo sapiens GN=FTH1 PE=1 SV=2
P51654	Glypican-3 OS=Homo sapiens GN=GPC3 PE=1 SV=1
Q9Y6R9	Coiled-coil domain-containing protein 61 OS=Homo sapiens GN=CCDC61 PE=1 SV=3
O15116	U6 snRNA-associated Sm-like protein LSm1 OS=Homo sapiens GN=LSM1 PE=1 SV=1
Q3LFD5	Putative ubiquitin carboxyl-terminal hydrolase 41 OS=Homo sapiens GN=USP41 PE=2 SV=2
Q5T6V5	UPF0553 protein C9orf64 OS=Homo sapiens GN=C9orf64 PE=1 SV=1
O14756	17-beta-hydroxysteroid dehydrogenase type 6 OS=Homo sapiens GN=HSD17B6 PE=1 SV=1
Q06250	Putative Wilms tumor upstream neighbor 1 gene protein OS=Homo sapiens GN=WT1-AS PE=5 SV=2
P33527	Multidrug resistance-associated protein 1 OS=Homo sapiens GN=ABCC1 PE=1 SV=3
P42331	Rho GTPase-activating protein 25 OS=Homo sapiens GN=ARHGAP25 PE=1 SV=2
O00429	Dynamin-1-like protein OS=Homo sapiens GN=DNM1L PE=1 SV=2
Q8TDY2	RB1-inducible coiled-coil protein 1 OS=Homo sapiens GN=RB1CC1 PE=1 SV=3
Q9UDY4	DnaJ homolog subfamily B member 4 OS=Homo sapiens GN=DNAJB4 PE=1 SV=1
P42765	3-ketoacyl-CoA thiolase, mitochondrial OS=Homo sapiens GN=ACAA2 PE=1 SV=2
P49593	Protein phosphatase 1F OS=Homo sapiens GN=PPM1F PE=1 SV=3
O75165	DnaJ homolog subfamily C member 13 OS=Homo sapiens GN=DNAJC13 PE=1 SV=5
Q12906	Interleukin enhancer-binding factor 3 OS=Homo sapiens GN=ILF3 PE=1 SV=3
P29728	2'-5'-oligoadenylate synthase 2 OS=Homo sapiens GN=OAS2 PE=1 SV=3
P62310	U6 snRNA-associated Sm-like protein LSm3 OS=Homo sapiens GN=LSM3 PE=1 SV=2
P12081	Histidine--tRNA ligase, cytoplasmic OS=Homo sapiens GN=HARS PE=1 SV=2
O14980	Exportin-1 OS=Homo sapiens GN=XPO1 PE=1 SV=1
Q9UL25	Ras-related protein Rab-21 OS=Homo sapiens GN=RAB21 PE=1 SV=3
Q14118	Dystroglycan OS=Homo sapiens GN=DAG1 PE=1 SV=2
P19388	DNA-directed RNA polymerases I, II, and III subunit RPABC1 OS=Homo sapiens GN=POLR2E PE=1 SV=4
Q9UKX5	Integrin alpha-11 OS=Homo sapiens GN=ITGA11 PE=1 SV=2
P27694	Replication protein A 70 kDa DNA-binding subunit OS=Homo sapiens GN=RPA1 PE=1 SV=2
Q9NVN3	Synembryn-B OS=Homo sapiens GN=RIC8B PE=1 SV=2
Q9UBE0	SUMO-activating enzyme subunit 1 OS=Homo sapiens GN=SAE1 PE=1 SV=1
Q86XR8	Centrosomal protein of 57 kDa OS=Homo sapiens GN=CEP57 PE=1 SV=2
Q5BKX8	Muscle-related coiled-coil protein OS=Homo sapiens GN=MURC PE=1 SV=2
Q9UIF8	Bromodomain adjacent to zinc finger domain protein 2B OS=Homo sapiens GN=BAZ2B PE=1 SV=3
A6NHR9	Structural maintenance of chromosomes flexible hinge domain-containing protein 1 OS=Homo sapiens GN=SMCHD1 PE=1 SV=2
Q9Y6D5	Brefeldin A-inhibited guanine nucleotide-exchange protein 2 OS=Homo sapiens GN=ARFGEF2 PE=1 SV=3
Q96EY7	Pentatricopeptide repeat domain-containing protein 3, mitochondrial OS=Homo sapiens GN=PTCD3 PE=1 SV=3
Q86SQ0	Pleckstrin homology-like domain family B member 2 OS=Homo sapiens GN=PHLDB2 PE=1 SV=2
Q9Y2A7	Nck-associated protein 1 OS=Homo sapiens GN=NCKAP1 PE=1 SV=1
O75410	Transforming acidic coiled-coil-containing protein 1 OS=Homo sapiens GN=TACC1 PE=1 SV=2
Q9ULU4	Protein kinase C-binding protein 1 OS=Homo sapiens GN=ZMYND8 PE=1 SV=2
O43175	D-3-phosphoglycerate dehydrogenase OS=Homo sapiens GN=PHGDH PE=1 SV=4
P09497	Clathrin light chain B OS=Homo sapiens GN=CLTB PE=1 SV=1
O75915	PRA1 family protein 3 OS=Homo sapiens GN=ARL6IP5 PE=1 SV=1
Q15274	Nicotinate-nucleotide pyrophosphorylase [carboxylating] OS=Homo sapiens GN=QPRT PE=1 SV=3
O60281	Zinc finger protein 292 OS=Homo sapiens GN=ZNF292 PE=1 SV=3
Q8TAT6	Nuclear protein localization protein 4 homolog OS=Homo sapiens GN=NPLOC4 PE=1 SV=3
Q13144	Translation initiation factor eIF-2B subunit epsilon OS=Homo sapiens GN=EIF2B5 PE=1 SV=3
P17019	Zinc finger protein 708 OS=Homo sapiens GN=ZNF708 PE=1 SV=5
Q5VZ89	DENN domain-containing protein 4C OS=Homo sapiens GN=DENND4C PE=1 SV=2
Q96M02	Centrosomal protein C10orf90 OS=Homo sapiens GN=C10orf90 PE=2 SV=2
Q8TF64	PDZ domain-containing protein GIPC3 OS=Homo sapiens GN=GIPC3 PE=1 SV=1
Q9UPR3	Protein SMG5 OS=Homo sapiens GN=SMG5 PE=1 SV=3
P62910	60S ribosomal protein L32 OS=Homo sapiens GN=RPL32 PE=1 SV=2
O00506	Serine/threonine-protein kinase 25 OS=Homo sapiens GN=STK25 PE=1 SV=1
